# Supplementary material for: Withdrawing versus Withholding Treatments in Medical Reimbursement Decisions: A Study on Public Attitudes
Source: Med Decis Making. 2024 Jun 24;44(6):641–8. doi: 10.1177/0272989X241258195 (PMC11346081; doi:10.1177/0272989X241258195)
Supplement: sj-csv-2-mdm-10.1177_0272989X241258195 – Supplemental material for Withdrawing versus Withholding Treatments in Medical Reimbursement Decisions: A Study on Public Attitudes [file sj-csv-2-mdm-10.1177_0272989X241258195.csv]

vigcategor	vigcategor_f	limitdummy	limitlikert	withhold	bedside	wd_f	age	male	educ	attention	minutes
2	withdraw physician	0	2	0	1	1	57	0	1	1	6.63333333333333
3	withhold policy	1	6	1	0	0	33	1	2	0	2.16666666666667
4	withhold physician	0	3	0	0	0	62	0	2	1	10.6333333333333
4	withhold physician	0	4	0	0	0	47	1	3	1	7.8
2	withdraw physician	1	5	0	1	1	53	0	3	1	7.08333333333333
4	withhold physician	0	3	0	0	0	22	1	3	1	5.78333333333333
1	withdraw policy	0	2	0	0	1	71	0	3	0	7.4
1	withdraw policy	0	2	0	0	1	37	0	2	1	8.95
4	withhold physician	0	3	0	0	0	25	0	3	1	9.6
1	withdraw policy	0	2	0	0	1	38	0	2	1	8.21666666666667
4	withhold physician	0	3	0	0	0	29	0	1	1	8.25
1	withdraw policy	0	2	0	0	1	28	1	1	1	9.15
2	withdraw physician	0	3	0	1	1	57	0	1	1	11.6833333333333
2	withdraw physician	0	2	0	1	1	32	0	1	1	8.66666666666667
4	withhold physician	1	5	0	0	0	40	0	3	1	11.6333333333333
3	withhold policy	0	3	1	0	0	62	0	1	1	12.5333333333333
3	withhold policy	1	4	1	0	0	32	0	2	1	17.4166666666667
3	withhold policy	0	5	1	0	0	41	0	3	1	21.2833333333333
2	withdraw physician	0	5	0	1	1	28	1	2	1	40.4833333333333
3	withhold policy	0	3	1	0	0	40	1	3	1	12.3
3	withhold policy	1	7	1	0	0	18	1	1	1	6.11666666666667
2	withdraw physician	1	3	0	1	1	32	1	3	1	4.96666666666667
3	withhold policy	0	1	1	0	0	29	0	3	1	3.96666666666667
3	withhold policy	1	5	1	0	0	27	1	3	1	7.91666666666667
2	withdraw physician	0	1	0	1	1	23	0	3	1	5.41666666666667
2	withdraw physician	0	3	0	1	1	37	0	3	1	5.9
2	withdraw physician	0	3	0	1	1	40	0	2	1	6.46666666666667
3	withhold policy	0	4	1	0	0	47	0	2	1	8.4
2	withdraw physician	1	5	0	1	1	31	1	3	0	6.48333333333333
3	withhold policy	1	4	1	0	0	26	1	2	1	4.71666666666667
2	withdraw physician	0	3	0	1	1	20	1	2	0	4.21666666666667
1	withdraw policy	0	6	0	0	1	46	1	3	1	8.58333333333333
1	withdraw policy	0	2	0	0	1	62	0	1	0	6.83333333333333
1	withdraw policy	0	3	0	0	1	31	0	3	1	8.41666666666667
3	withhold policy	1	5	1	0	0	18	1	1	1	6.83333333333333
4	withhold physician	0	2	0	0	0	24	1	3	1	5.1
3	withhold policy	0	2	1	0	0	30	1	1	1	6.5
3	withhold policy	0	5	1	0	0	22	0	2	1	9.85
4	withhold physician	1	5	0	0	0	48	0	3	1	5.88333333333333
2	withdraw physician	0	2	0	1	1	23	0	2	0	12.4333333333333
4	withhold physician	0	3	0	0	0	32	0	1	1	8.28333333333333
4	withhold physician	0	2	0	0	0	21	0	1	1	5.2
3	withhold policy	0	2	1	0	0	28	0	1	1	5.7
3	withhold policy	0	4	1	0	0	28	1	3	0	4.6
3	withhold policy	1	4	1	0	0	20	1	2	1	7.78333333333333
1	withdraw policy	0	1	0	0	1	31	0	2	1	7.6
2	withdraw physician	1	5	0	1	1	43	0	2	1	6.98333333333333
3	withhold policy	1	5	1	0	0	62	0	3	1	6.33333333333333
1	withdraw policy	0	2	0	0	1	28	1	3	1	5.86666666666667
2	withdraw physician	0	3	0	1	1	39	1	3	1	4.51666666666667
3	withhold policy	1	5	1	0	0	32	0	3	1	10.0333333333333
1	withdraw policy	0	2	0	0	1	21	0	3	0	5.25
1	withdraw policy	0	5	0	0	1	50	0	1	1	5
1	withdraw policy	0	2	0	0	1	41	1	2	1	5.91666666666667
4	withhold physician	0	2	0	0	0	30	0	3	0	4.23333333333333
4	withhold physician	0	3	0	0	0	42	0	2	1	9.05
2	withdraw physician	0	2	0	1	1	44	1	3	1	11.4
4	withhold physician	1	4	0	0	0	29	1	3	1	6.75
4	withhold physician	0	3	0	0	0	27	1	3	1	6.15
2	withdraw physician	0	3	0	1	1	38	1	3	1	10.0166666666667
4	withhold physician	0	3	0	0	0	19	1	2	1	6.53333333333333
4	withhold physician	0	1	0	0	0	39	0	1	0	9.93333333333333
3	withhold policy	0	2	1	0	0	34	0	3	1	8.38333333333333
2	withdraw physician	0	4	0	1	1	35	1	3	1	15.7
3	withhold policy	0	2	1	0	0	70	0	3	0	8.96666666666667
3	withhold policy	0	3	1	0	0	30	1	3	1	4.11666666666667
1	withdraw policy	0	3	0	0	1	65	0	3	1	7.1
1	withdraw policy	0	3	0	0	1	31	1	3	1	5.48333333333333
4	withhold physician	1	3	0	0	0	31	1	3	1	7.6
2	withdraw physician	0	2	0	1	1	25	1	3	1	6.18333333333333
2	withdraw physician	1	4	0	1	1	24	0	1	1	8.86666666666667
3	withhold policy	1	5	1	0	0	59	0	3	0	15.8166666666667
2	withdraw physician	0	2	0	1	1	68	0	3	1	10.05
2	withdraw physician	0	3	0	1	1	24	0	2	1	6.73333333333333
2	withdraw physician	1	5	0	1	1	69	1	3	1	9.58333333333333
1	withdraw policy	1	5	0	0	1	29	1	1	1	6.86666666666667
4	withhold physician	0	1	0	0	0	22	0	2	1	4.88333333333333
1	withdraw policy	0	2	0	0	1	37	0	2	1	8.65
2	withdraw physician	0	1	0	1	1	40	0	1	1	12.9833333333333
3	withhold policy	0	3	1	0	0	35	0	3	1	8.5
3	withhold policy	1	5	1	0	0	63	0	3	1	11.4833333333333
3	withhold policy	0	4	1	0	0	36	0	3	1	10.0166666666667
4	withhold physician	0	4	0	0	0	23	0	1	1	8.53333333333333
3	withhold policy	0	3	1	0	0	28	0	1	1	5.01666666666667
4	withhold physician	1	7	0	0	0	65	0	1	0	9.28333333333333
3	withhold policy	1	5	1	0	0	52	0	1	1	6.98333333333333
2	withdraw physician	0	3	0	1	1	57	0	2	1	10.8333333333333
1	withdraw policy	0	1	0	0	1	29	1	3	1	7.86666666666667
2	withdraw physician	0	3	0	1	1	25	0	1	1	10.4833333333333
1	withdraw policy	1	5	0	0	1	27	1	2	1	7.15
2	withdraw physician	0	1	0	1	1	56	1	2	1	13.8166666666667
1	withdraw policy	0	3	0	0	1	32	0	2	1	7.3
1	withdraw policy	0	2	0	0	1	48	0	2	1	8.61666666666667
1	withdraw policy	0	3	0	0	1	37	0	2	1	6.01666666666667
2	withdraw physician	0	2	0	1	1	29	1	3	1	6.23333333333333
2	withdraw physician	1	4	0	1	1	37	1	3	0	11.05
1	withdraw policy	1	7	0	0	1	31	0	3	1	11.0166666666667
4	withhold physician	0	3	0	0	0	38	0	3	0	6.3
1	withdraw policy	1	4	0	0	1	19	0	2	1	6.53333333333333
2	withdraw physician	1	5	0	1	1	71	1	3	1	12.7666666666667
3	withhold policy	0	2	1	0	0	41	0	3	1	7.23333333333333
3	withhold policy	1	4	1	0	0	29	1	3	1	10.9666666666667
1	withdraw policy	0	1	0	0	1	50	1	3	0	8.96666666666667
4	withhold physician	1	5	0	0	0	29	0	1	0	2.6
1	withdraw policy	0	5	0	0	1	42	1	2	0	3.96666666666667
4	withhold physician	1	5	0	0	0	31	0	2	1	7.66666666666667
2	withdraw physician	0	2	0	1	1	32	0	3	0	9.16666666666667
2	withdraw physician	0	1	0	1	1	36	0	2	1	16.6166666666667
2	withdraw physician	1	5	0	1	1	40	0	1	1	9.96666666666667
1	withdraw policy	1	3	0	0	1	21	0	2	1	8.61666666666667
1	withdraw policy	0	4	0	0	1	46	0	2	1	10.3166666666667
2	withdraw physician	0	2	0	1	1	29	0	2	1	10.75
1	withdraw policy	0	4	0	0	1	57	0	2	1	6.81666666666667
3	withhold policy	0	3	1	0	0	36	0	3	1	7.23333333333333
2	withdraw physician	0	2	0	1	1	50	0	3	0	11.7
3	withhold policy	0	4	1	0	0	20	1	2	1	11.3166666666667
4	withhold physician	0	3	0	0	0	29	0	3	1	8.23333333333333
4	withhold physician	0	3	0	0	0	20	0	1	1	6.7
3	withhold policy	0	2	1	0	0	26	0	1	0	12.15
1	withdraw policy	0	1	0	0	1	34	1	1	1	5.38333333333333
2	withdraw physician	0	1	0	1	1	38	0	3	1	6.03333333333333
4	withhold physician	0	7	0	0	0	27	1	2	0	5.06666666666667
2	withdraw physician	0	6	0	1	1	50	0	3	1	8.31666666666667
2	withdraw physician	0	2	0	1	1	21	0	3	1	8.85
1	withdraw policy	0	3	0	0	1	21	1	3	1	12.1
3	withhold policy	0	3	1	0	0	35	0	3	1	12.2
2	withdraw physician	0	2	0	1	1	36	0	3	1	6.36666666666667
1	withdraw policy	0	5	0	0	1	22	0	3	1	7.91666666666667
1	withdraw policy	0	2	0	0	1	55	1	3	1	8.6
1	withdraw policy	0	3	0	0	1	29	1	3	1	7.1
2	withdraw physician	0	3	0	1	1	29	0	3	0	7.58333333333333
2	withdraw physician	0	1	0	1	1	65	0	3	1	8.21666666666667
4	withhold physician	1	4	0	0	0	27	0	3	1	7.51666666666667
4	withhold physician	0	3	0	0	0	55	0	2	1	11.65
4	withhold physician	0	5	0	0	0	32	0	3	0	7.66666666666667
1	withdraw policy	0	3	0	0	1	60	0	1	1	7.81666666666667
1	withdraw policy	0	5	0	0	1	47	1	1	0	2.8
1	withdraw policy	0	2	0	0	1	31	0	2	1	10.1333333333333
3	withhold policy	1	5	1	0	0	54	1	2	1	5.08333333333333
3	withhold policy	0	3	1	0	0	48	1	3	1	8.95
4	withhold physician	0	3	0	0	0	37	0	1	1	11.3833333333333
3	withhold policy	1	5	1	0	0	62	0	1	1	6.4
1	withdraw policy	0	2	0	0	1	48	0	2	1	8.43333333333333
1	withdraw policy	1	5	0	0	1	20	1	1	1	8.9
4	withhold physician	0	4	0	0	0	42	0	3	1	15.9833333333333
4	withhold physician	0	2	0	0	0	30	0	3	1	5.85
1	withdraw policy	0	2	0	0	1	42	1	3	1	13.2166666666667
1	withdraw policy	0	3	0	0	1	51	1	3	1	7.91666666666667
1	withdraw policy	0	3	0	0	1	21	1	1	1	7
1	withdraw policy	0	3	0	0	1	27	1	3	1	10.15
4	withhold physician	0	2	0	0	0	35	1	3	1	7
1	withdraw policy	0	2	0	0	1	34	1	3	1	6.58333333333333
1	withdraw policy	0	3	0	0	1	42	1	2	1	6.58333333333333
4	withhold physician	0	6	0	0	0	21	0	2	0	6.28333333333333
3	withhold policy	0	3	1	0	0	38	1	2	1	7.41666666666667
4	withhold physician	0	2	0	0	0	28	0	3	1	5.8
1	withdraw policy	0	6	0	0	1	44	0	3	0	6.06666666666667
3	withhold policy	0	3	1	0	0	33	0	3	1	7.7
2	withdraw physician	1	4	0	1	1	56	1	2	1	10.1
1	withdraw policy	0	3	0	0	1	31	0	3	1	8.23333333333333
3	withhold policy	0	3	1	0	0	40	0	3	1	11.2333333333333
3	withhold policy	0	2	1	0	0	52	1	2	0	8.76666666666667
3	withhold policy	0	2	1	0	0	29	0	3	1	14.2333333333333
2	withdraw physician	0	3	0	1	1	41	0	2	1	9.41666666666667
1	withdraw policy	1	5	0	0	1	28	0	3	1	4.81666666666667
4	withhold physician	0	4	0	0	0	71	0	2	0	11.2
3	withhold policy	1	4	1	0	0	54	0	3	1	12.6666666666667
3	withhold policy	0	3	1	0	0	44	0	1	1	12.7833333333333
4	withhold physician	0	2	0	0	0	29	1	2	1	5.6
1	withdraw policy	0	2	0	0	1	28	0	3	1	9.16666666666667
2	withdraw physician	0	7	0	1	1	63	0	2	1	7.05
1	withdraw policy	0	2	0	0	1	42	0	3	0	11.05
3	withhold policy	1	6	1	0	0	27	0	3	1	5.31666666666667
1	withdraw policy	0	1	0	0	1	48	0	3	1	8.98333333333333
2	withdraw physician	0	2	0	1	1	26	1	1	1	8.58333333333333
1	withdraw policy	0	3	0	0	1	53	1	1	0	7.36666666666667
3	withhold policy	0	2	1	0	0	32	1	3	1	8.51666666666667
4	withhold physician	0	4	0	0	0	54	0	2	0	9.01666666666667
4	withhold physician	0	3	0	0	0	25	0	1	1	8.73333333333333
2	withdraw physician	0	1	0	1	1	39	0	3	1	6.93333333333333
4	withhold physician	0	1	0	0	0	51	0	2	0	9.55
1	withdraw policy	0	1	0	0	1	37	0	1	1	9.5
2	withdraw physician	1	6	0	1	1	30	0	3	1	7.71666666666667
1	withdraw policy	0	7	0	0	1	40	1	2	1	11.1
2	withdraw physician	1	5	0	1	1	39	0	3	1	8.16666666666667
3	withhold policy	0	2	1	0	0	42	0	3	1	9.06666666666667
1	withdraw policy	0	2	0	0	1	60	0	3	0	9.43333333333333
1	withdraw policy	0	1	0	0	1	39	0	2	1	15.8666666666667
3	withhold policy	1	6	1	0	0	47	1	3	0	5.86666666666667
3	withhold policy	0	2	1	0	0	25	1	3	1	5.11666666666667
4	withhold physician	0	3	0	0	0	25	1	2	1	7.26666666666667
3	withhold policy	0	2	1	0	0	21	0	1	1	6.5
4	withhold physician	0	1	0	0	0	47	0	1	1	6.25
3	withhold policy	0	4	1	0	0	46	0	1	1	10.3833333333333
4	withhold physician	0	6	0	0	0	52	0	2	1	5.7
1	withdraw policy	0	1	0	0	1	35	0	3	1	8.71666666666667
1	withdraw policy	1	6	0	0	1	42	0	3	1	16.5666666666667
3	withhold policy	0	1	1	0	0	28	0	2	1	5.8
2	withdraw physician	1	5	0	1	1	37	0	3	1	10.6166666666667
4	withhold physician	1	4	0	0	0	34	1	3	1	6.45
4	withhold physician	0	2	0	0	0	27	1	2	1	18.05
4	withhold physician	0	3	0	0	0	50	0	3	1	13.5666666666667
2	withdraw physician	0	5	0	1	1	24	0	3	1	11.7833333333333
3	withhold policy	0	1	1	0	0	33	0	2	1	16.1333333333333
3	withhold policy	0	3	1	0	0	61	0	1	1	9.25
3	withhold policy	0	3	1	0	0	32	0	2	1	20
1	withdraw policy	0	2	0	0	1	36	0	3	1	6.63333333333333
2	withdraw physician	1	5	0	1	1	62	1	3	0	7.86666666666667
3	withhold policy	1	3	1	0	0	50	0	3	1	9.2
3	withhold policy	0	2	1	0	0	43	0	2	1	5.36666666666667
2	withdraw physician	0	3	0	1	1	42	0	1	1	6.78333333333333
4	withhold physician	1	5	0	0	0	30	0	3	1	10.7833333333333
3	withhold policy	0	1	1	0	0	48	0	2	1	5.85
2	withdraw physician	1	6	0	1	1	26	1	3	1	10.1166666666667
3	withhold policy	0	3	1	0	0	31	0	3	1	8.5
1	withdraw policy	0	2	0	0	1	61	1	3	1	7.16666666666667
4	withhold physician	1	5	0	0	0	35	0	3	1	7
3	withhold policy	0	3	1	0	0	31	1	2	1	10.4666666666667
1	withdraw policy	0	2	0	0	1	36	0	3	0	5.98333333333333
2	withdraw physician	0	2	0	1	1	49	0	2	1	9.43333333333333
1	withdraw policy	0	3	0	0	1	31	0	3	1	8.55
3	withhold policy	0	3	1	0	0	49	0	2	1	9.35
3	withhold policy	1	4	1	0	0	44	0	2	1	10.7333333333333
3	withhold policy	1	4	1	0	0	38	0	3	1	6.5
1	withdraw policy	0	2	0	0	1	57	0	2	1	14.6
2	withdraw physician	0	3	0	1	1	36	0	2	1	11.15
2	withdraw physician	1	5	0	1	1	27	1	3	1	6.06666666666667
1	withdraw policy	0	1	0	0	1	35	0	2	1	5.25
2	withdraw physician	0	6	0	1	1	33	1	2	1	12.4666666666667
3	withhold policy	0	3	1	0	0	47	0	3	0	5.48333333333333
2	withdraw physician	0	3	0	1	1	54	0	3	1	10.0666666666667
2	withdraw physician	1	5	0	1	1	37	1	3	1	10.0833333333333
3	withhold policy	1	5	1	0	0	43	0	3	1	7.46666666666667
1	withdraw policy	0	3	0	0	1	28	1	3	1	11.1
2	withdraw physician	0	3	0	1	1	37	0	3	1	14.3833333333333
3	withhold policy	0	1	1	0	0	31	1	3	0	7.33333333333333
3	withhold policy	0	1	1	0	0	39	0	3	1	15.15
1	withdraw policy	0	5	0	0	1	45	1	3	1	6.78333333333333
4	withhold physician	1	4	0	0	0	64	1	1	1	10.3166666666667
3	withhold policy	0	3	1	0	0	42	0	2	0	13.7833333333333
1	withdraw policy	0	3	0	0	1	55	0	2	1	16.25
4	withhold physician	0	4	0	0	0	41	0	3	1	13.95
4	withhold physician	1	5	0	0	0	24	0	3	1	9.28333333333333
1	withdraw policy	0	2	0	0	1	27	1	2	1	9.41666666666667
2	withdraw physician	1	5	0	1	1	44	0	3	1	8.85
2	withdraw physician	0	1	0	1	1	29	1	1	1	9.46666666666667
2	withdraw physician	0	3	0	1	1	66	0	2	1	13.4833333333333
4	withhold physician	1	5	0	0	0	48	0	1	1	13.9333333333333
2	withdraw physician	0	2	0	1	1	32	0	1	1	12.6333333333333
2	withdraw physician	1	5	0	1	1	20	0	2	1	8.3
3	withhold policy	1	5	1	0	0	43	0	3	1	6.56666666666667
4	withhold physician	1	4	0	0	0	42	0	2	1	5.86666666666667
1	withdraw policy	1	5	0	0	1	60	0	3	1	4.31666666666667
1	withdraw policy	0	3	0	0	1	36	1	2	1	11.1
2	withdraw physician	0	3	0	1	1	36	0	1	1	18.4833333333333
2	withdraw physician	0	1	0	1	1	31	0	1	1	5.53333333333333
4	withhold physician	1	5	0	0	0	55	0	1	1	10.2666666666667
1	withdraw policy	0	3	0	0	1	23	1	1	1	10.1666666666667
3	withhold policy	0	3	1	0	0	26	0	3	1	8.31666666666667
2	withdraw physician	0	1	0	1	1	59	0	2	1	5.78333333333333
1	withdraw policy	0	3	0	0	1	35	1	2	1	10.65
3	withhold policy	0	1	1	0	0	43	0	1	1	7.68333333333333
4	withhold physician	0	4	0	0	0	42	1	3	1	7.25
2	withdraw physician	0	3	0	1	1	33	0	2	1	12.1833333333333
2	withdraw physician	1	5	0	1	1	69	1	2	1	12.1833333333333
3	withhold policy	0	3	1	0	0	23	0	3	1	10.9333333333333
3	withhold policy	1	5	1	0	0	38	0	3	1	9.7
4	withhold physician	0	3	0	0	0	44	0	3	1	5.9
1	withdraw policy	0	6	0	0	1	21	0	3	1	6.58333333333333
4	withhold physician	0	2	0	0	0	33	0	3	1	9.11666666666667
4	withhold physician	0	2	0	0	0	29	0	2	1	6.43333333333333
3	withhold policy	0	2	1	0	0	25	1	3	1	9.76666666666667
2	withdraw physician	1	5	0	1	1	27	0	1	1	9.58333333333333
4	withhold physician	0	3	0	0	0	62	0	2	1	16.8666666666667
3	withhold policy	0	3	1	0	0	40	0	3	1	4.91666666666667
2	withdraw physician	0	2	0	1	1	57	0	1	0	15.1
3	withhold policy	0	2	1	0	0	26	1	2	1	12.9666666666667
4	withhold physician	1	4	0	0	0	33	0	3	1	8.81666666666667
1	withdraw policy	0	1	0	0	1	34	0	3	1	13.5666666666667
3	withhold policy	1	5	1	0	0	31	0	3	1	8.26666666666667
4	withhold physician	0	3	0	0	0	20	1	2	0	6.68333333333333
4	withhold physician	1	5	0	0	0	34	0	3	1	9.16666666666667
3	withhold policy	0	4	1	0	0	39	0	2	1	4.36666666666667
2	withdraw physician	1	5	0	1	1	25	0	3	1	7.11666666666667
2	withdraw physician	0	3	0	1	1	42	0	3	1	5.4
1	withdraw policy	1	4	0	0	1	53	1	3	1	8.56666666666667
4	withhold physician	0	3	0	0	0	35	0	2	1	7.48333333333333
1	withdraw policy	0	3	0	0	1	39	1	1	1	11.3333333333333
3	withhold policy	0	6	1	0	0	41	0	3	1	6.66666666666667
1	withdraw policy	0	2	0	0	1	18	1	1	0	14.45
3	withhold policy	0	1	1	0	0	27	0	3	1	4.7
1	withdraw policy	0	3	0	0	1	22	0	2	1	6.11666666666667
4	withhold physician	0	3	0	0	0	51	0	2	1	10.35
3	withhold policy	0	3	1	0	0	51	1	2	1	7.11666666666667
2	withdraw physician	0	4	0	1	1	61	0	3	1	7.71666666666667
4	withhold physician	1	4	0	0	0	48	1	3	1	14.45
2	withdraw physician	0	3	0	1	1	46	0	3	1	7.66666666666667
4	withhold physician	0	2	0	0	0	42	0	2	0	9.26666666666667
2	withdraw physician	0	3	0	1	1	39	0	2	1	5.36666666666667
1	withdraw policy	0	3	0	0	1	50	0	3	1	7.95
2	withdraw physician	0	3	0	1	1	55	1	1	1	6.61666666666667
2	withdraw physician	0	3	0	1	1	54	0	3	0	8.95
3	withhold policy	0	2	1	0	0	31	1	2	1	7.1
1	withdraw policy	0	3	0	0	1	36	0	1	1	7.16666666666667
4	withhold physician	0	6	0	0	0	49	0	2	0	16.3833333333333
4	withhold physician	0	4	0	0	0	36	0	1	1	6.33333333333333
4	withhold physician	0	1	0	0	0	55	0	1	1	6.66666666666667
4	withhold physician	0	2	0	0	0	54	0	1	1	5.4
4	withhold physician	0	2	0	0	0	51	0	1	1	5.56666666666667
4	withhold physician	1	5	0	0	0	32	1	3	1	9.61666666666667
4	withhold physician	0	2	0	0	0	45	0	2	1	7.95
3	withhold policy	1	5	1	0	0	46	1	2	1	7.75
1	withdraw policy	0	3	0	0	1	56	1	2	1	9.73333333333333
1	withdraw policy	0	2	0	0	1	34	0	3	1	8.06666666666667
4	withhold physician	1	6	0	0	0	47	1	3	1	8.26666666666667
3	withhold policy	1	4	1	0	0	48	0	2	1	8.88333333333333
2	withdraw physician	0	3	0	1	1	45	0	3	1	12.5833333333333
1	withdraw policy	1	5	0	0	1	57	0	2	1	9.18333333333333
4	withhold physician	0	3	0	0	0	35	0	3	1	5.53333333333333
3	withhold policy	1	5	1	0	0	58	0	3	1	9.35
2	withdraw physician	0	3	0	1	1	39	0	3	1	9.03333333333333
2	withdraw physician	0	3	0	1	1	38	1	2	1	4.8
4	withhold physician	1	5	0	0	0	37	1	3	0	5.88333333333333
2	withdraw physician	1	5	0	1	1	30	1	1	1	6.61666666666667
2	withdraw physician	0	3	0	1	1	66	0	2	1	5.46666666666667
1	withdraw policy	0	2	0	0	1	48	0	2	1	18.3666666666667
4	withhold physician	1	4	0	0	0	43	0	2	1	8.18333333333333
4	withhold physician	0	3	0	0	0	25	0	3	1	11.8333333333333
3	withhold policy	0	3	1	0	0	35	0	3	1	10.85
4	withhold physician	1	5	0	0	0	23	1	3	1	7.23333333333333
4	withhold physician	0	1	0	0	0	41	0	3	1	15
2	withdraw physician	0	3	0	1	1	52	0	2	1	13.25
3	withhold policy	1	5	1	0	0	43	1	3	1	5.86666666666667
1	withdraw policy	0	3	0	0	1	57	0	2	1	13.4333333333333
3	withhold policy	0	2	1	0	0	33	1	3	1	5.88333333333333
2	withdraw physician	0	1	0	1	1	23	1	1	1	9.16666666666667
3	withhold policy	1	4	1	0	0	66	0	3	1	6.16666666666667
4	withhold physician	0	3	0	0	0	47	0	3	0	10.6833333333333
2	withdraw physician	0	2	0	1	1	41	0	3	1	4.35
2	withdraw physician	0	2	0	1	1	29	0	3	1	10.8833333333333
1	withdraw policy	0	1	0	0	1	54	0	2	1	10.9
1	withdraw policy	0	2	0	0	1	40	0	3	1	11.4666666666667
3	withhold policy	0	4	1	0	0	32	0	1	1	9.68333333333333
3	withhold policy	1	5	1	0	0	38	1	3	1	4.48333333333333
2	withdraw physician	0	2	0	1	1	34	1	3	1	5.71666666666667
3	withhold policy	0	2	1	0	0	20	1	2	0	10.1833333333333
2	withdraw physician	1	4	0	1	1	31	0	2	1	6.28333333333333
4	withhold physician	0	2	0	0	0	57	0	1	1	12.35
2	withdraw physician	0	2	0	1	1	30	0	3	1	7.28333333333333
4	withhold physician	1	5	0	0	0	56	1	3	1	7.95
4	withhold physician	0	3	0	0	0	32	0	2	1	11.4666666666667
4	withhold physician	0	3	0	0	0	21	1	3	1	10.65
1	withdraw policy	0	3	0	0	1	47	0	3	0	9.33333333333333
4	withhold physician	0	1	0	0	0	27	1	2	1	5.11666666666667
1	withdraw policy	1	5	0	0	1	46	0	3	1	9.81666666666667
2	withdraw physician	0	1	0	1	1	34	1	3	1	7.96666666666667
2	withdraw physician	1	5	0	1	1	38	0	3	1	7.9
4	withhold physician	0	3	0	0	0	27	1	2	1	11.5333333333333
3	withhold policy	0	4	1	0	0	51	0	2	1	6.5
2	withdraw physician	0	3	0	1	1	25	0	3	0	6.95
4	withhold physician	0	3	0	0	0	50	0	3	1	5.1
1	withdraw policy	1	4	0	0	1	45	1	3	1	9.08333333333333
3	withhold policy	1	5	1	0	0	31	0	3	1	6.11666666666667
3	withhold policy	0	2	1	0	0	29	1	2	1	4.48333333333333
1	withdraw policy	0	1	0	0	1	29	0	2	1	14.3333333333333
3	withhold policy	1	5	1	0	0	31	1	3	1	9.45
4	withhold physician	0	2	0	0	0	52	1	3	0	7.5
2	withdraw physician	0	2	0	1	1	43	1	3	1	7.66666666666667
1	withdraw policy	0	6	0	0	1	37	0	1	1	4.75
3	withhold policy	0	2	1	0	0	39	0	3	1	5.11666666666667
1	withdraw policy	1	4	0	0	1	32	1	3	1	7.51666666666667
1	withdraw policy	0	2	0	0	1	34	1	3	1	7.2
4	withhold physician	1	5	0	0	0	18	1	1	0	6.28333333333333
1	withdraw policy	0	3	0	0	1	23	0	1	1	8.7
1	withdraw policy	0	2	0	0	1	33	0	3	1	7.98333333333333
1	withdraw policy	0	1	0	0	1	24	0	3	1	15.8166666666667
1	withdraw policy	0	3	0	0	1	57	0	3	1	12.35
1	withdraw policy	0	5	0	0	1	29	0	3	1	6.76666666666667
1	withdraw policy	1	5	0	0	1	42	1	3	0	9.45
2	withdraw physician	0	3	0	1	1	24	0	3	1	9.11666666666667
4	withhold physician	0	3	0	0	0	34	1	3	1	14.1833333333333
1	withdraw policy	0	1	0	0	1	55	0	3	1	12.8333333333333
4	withhold physician	1	4	0	0	0	24	1	1	1	9.85
3	withhold policy	1	6	1	0	0	38	0	3	0	7.31666666666667
4	withhold physician	0	2	0	0	0	51	1	3	1	7.78333333333333
1	withdraw policy	0	2	0	0	1	27	0	3	1	6.11666666666667
2	withdraw physician	0	4	0	1	1	35	0	3	1	6.36666666666667
4	withhold physician	1	5	0	0	0	25	1	2	1	10.6833333333333
2	withdraw physician	0	2	0	1	1	21	0	1	1	7.3
1	withdraw policy	1	6	0	0	1	66	1	3	1	9.4
2	withdraw physician	0	3	0	1	1	56	1	3	1	9.81666666666667
2	withdraw physician	0	1	0	1	1	29	1	2	1	8.8
3	withhold policy	0	3	1	0	0	72	0	1	1	12.3333333333333
2	withdraw physician	0	1	0	1	1	58	0	3	1	8.68333333333333
3	withhold policy	0	2	1	0	0	40	0	3	1	10.5166666666667
4	withhold physician	0	2	0	0	0	44	1	3	1	5.81666666666667
4	withhold physician	1	5	0	0	0	44	0	3	1	13
3	withhold policy	0	3	1	0	0	51	1	3	1	7.63333333333333
4	withhold physician	0	1	0	0	0	41	0	2	1	14.8
1	withdraw policy	0	2	0	0	1	37	1	1	1	7.13333333333333
4	withhold physician	0	2	0	0	0	26	0	1	1	10.1
2	withdraw physician	0	4	0	1	1	35	1	3	1	4.5
2	withdraw physician	0	1	0	1	1	39	1	3	1	8.65
2	withdraw physician	0	3	0	1	1	19	0	2	1	17.1166666666667
3	withhold policy	0	3	1	0	0	40	0	2	0	10.1333333333333
2	withdraw physician	0	2	0	1	1	43	0	2	0	10.0333333333333
4	withhold physician	0	4	0	0	0	20	0	1	1	8.36666666666667
1	withdraw policy	0	1	0	0	1	31	0	2	1	5.73333333333333
1	withdraw policy	0	4	0	0	1	59	0	3	1	8.15
4	withhold physician	1	5	0	0	0	65	1	3	1	15.9333333333333
3	withhold policy	0	3	1	0	0	25	1	1	1	8.4
2	withdraw physician	1	5	0	1	1	41	0	2	1	14.4166666666667
4	withhold physician	0	3	0	0	0	37	1	2	1	6.13333333333333
2	withdraw physician	1	5	0	1	1	34	0	3	1	13.0666666666667
2	withdraw physician	0	1	0	1	1	39	0	1	1	11.2833333333333
1	withdraw policy	0	3	0	0	1	35	0	1	1	6.28333333333333
4	withhold physician	0	3	0	0	0	33	1	2	1	7.11666666666667
4	withhold physician	1	6	0	0	0	64	0	3	1	9.26666666666667
3	withhold policy	0	1	1	0	0	34	1	2	1	9.3
3	withhold policy	0	3	1	0	0	37	0	3	1	10.3
1	withdraw policy	0	3	0	0	1	25	1	3	0	6.1
2	withdraw physician	1	4	0	1	1	58	1	3	0	10.0833333333333
4	withhold physician	0	2	0	0	0	30	0	3	0	10.1666666666667
2	withdraw physician	1	5	0	1	1	27	0	3	1	8.38333333333333
4	withhold physician	0	6	0	0	0	72	0	2	0	9.2
3	withhold policy	0	3	1	0	0	41	0	2	1	10.9
4	withhold physician	1	4	0	0	0	30	0	3	0	6.35
2	withdraw physician	1	5	0	1	1	28	1	3	1	5.9
4	withhold physician	1	4	0	0	0	33	0	1	1	8.7
2	withdraw physician	1	5	0	1	1	33	0	3	1	11.0166666666667
4	withhold physician	0	2	0	0	0	36	0	3	1	7.4
1	withdraw policy	1	2	0	0	1	53	1	3	1	10.95
3	withhold policy	1	5	1	0	0	38	0	2	1	9.81666666666667
3	withhold policy	1	5	1	0	0	34	1	2	1	10.5166666666667
2	withdraw physician	0	6	0	1	1	63	0	1	1	10.9833333333333
3	withhold policy	0	1	1	0	0	21	0	1	0	8.83333333333333
4	withhold physician	0	2	0	0	0	23	0	2	1	8.08333333333333
4	withhold physician	0	4	0	0	0	65	0	1	1	7.8
2	withdraw physician	0	2	0	1	1	33	0	2	0	11.0833333333333
4	withhold physician	1	4	0	0	0	40	0	3	1	7.4
1	withdraw policy	0	2	0	0	1	31	1	3	1	7.71666666666667
1	withdraw policy	0	3	0	0	1	39	0	2	1	7.45
2	withdraw physician	1	6	0	1	1	22	1	2	1	2.5
2	withdraw physician	1	6	0	1	1	42	1	3	1	6.96666666666667
3	withhold policy	0	1	1	0	0	60	1	3	1	9.65
4	withhold physician	0	4	0	0	0	44	0	2	1	6.6
4	withhold physician	1	5	0	0	0	18	1	1	1	4.9
1	withdraw policy	0	2	0	0	1	20	1	1	1	12.4833333333333
3	withhold policy	0	3	1	0	0	34	0	3	0	22.3
2	withdraw physician	1	5	0	1	1	53	1	3	1	6.46666666666667
2	withdraw physician	0	2	0	1	1	44	1	2	1	14.95
3	withhold policy	1	5	1	0	0	47	1	3	1	9.75
3	withhold policy	0	2	1	0	0	31	0	3	1	11.2166666666667
1	withdraw policy	0	2	0	0	1	46	0	3	1	8.9
1	withdraw policy	0	5	0	0	1	30	0	3	1	10.0666666666667
2	withdraw physician	1	5	0	1	1	69	1	3	1	14.4333333333333
4	withhold physician	1	5	0	0	0	32	1	1	1	8.4
4	withhold physician	0	2	0	0	0	30	0	3	1	4.23333333333333
3	withhold policy	0	4	1	0	0	42	0	3	1	5.8
2	withdraw physician	1	4	0	1	1	32	0	3	1	11.5666666666667
3	withhold policy	0	3	1	0	0	37	1	3	1	6.7
4	withhold physician	0	5	0	0	0	29	0	3	1	10.7166666666667
3	withhold policy	1	4	1	0	0	55	0	3	1	19
2	withdraw physician	0	3	0	1	1	30	0	2	0	8.68333333333333
1	withdraw policy	0	2	0	0	1	27	0	3	1	9.61666666666667
4	withhold physician	1	5	0	0	0	38	0	3	1	9.68333333333333
2	withdraw physician	0	2	0	1	1	54	0	3	1	17.95
3	withhold policy	1	4	1	0	0	48	0	3	1	8.51666666666667
1	withdraw policy	0	1	0	0	1	24	0	3	0	10.0166666666667
4	withhold physician	0	3	0	0	0	50	1	3	1	9.06666666666667
4	withhold physician	0	1	0	0	0	41	0	3	1	6.01666666666667
4	withhold physician	1	4	0	0	0	68	0	3	1	15.15
1	withdraw policy	0	2	0	0	1	33	1	3	1	6.06666666666667
2	withdraw physician	0	3	0	1	1	30	0	2	1	12.4166666666667
4	withhold physician	0	1	0	0	0	34	0	2	1	6.81666666666667
2	withdraw physician	0	2	0	1	1	38	0	3	1	6.33333333333333
2	withdraw physician	1	6	0	1	1	37	1	3	1	7.25
4	withhold physician	1	4	0	0	0	45	1	1	1	7.73333333333333
4	withhold physician	0	3	0	0	0	27	0	1	1	9.88333333333333
2	withdraw physician	0	3	0	1	1	42	1	1	0	15.55
1	withdraw policy	0	1	0	0	1	58	1	2	1	9.05
4	withhold physician	0	2	0	0	0	20	0	1	1	7.9
3	withhold policy	0	2	1	0	0	27	0	2	1	8.98333333333333
2	withdraw physician	1	5	0	1	1	28	1	3	1	7.01666666666667
3	withhold policy	0	4	1	0	0	26	1	1	1	8.98333333333333
4	withhold physician	0	2	0	0	0	26	1	1	1	7.91666666666667
4	withhold physician	0	3	0	0	0	36	1	3	1	4.9
4	withhold physician	0	2	0	0	0	52	1	3	0	11.65
4	withhold physician	0	1	0	0	0	39	0	3	1	7.13333333333333
1	withdraw policy	1	4	0	0	1	60	0	2	1	8.5
2	withdraw physician	0	3	0	1	1	48	0	3	1	9.21666666666667
4	withhold physician	1	5	0	0	0	43	0	3	1	8.83333333333333
3	withhold policy	1	4	1	0	0	28	0	3	1	5.88333333333333
1	withdraw policy	0	2	0	0	1	27	0	3	1	4.58333333333333
1	withdraw policy	0	1	0	0	1	44	1	1	0	10.1333333333333
3	withhold policy	0	1	1	0	0	43	0	2	1	11.0166666666667
2	withdraw physician	0	3	0	1	1	30	1	3	1	7.18333333333333
2	withdraw physician	0	2	0	1	1	28	1	3	0	11.6666666666667
1	withdraw policy	0	3	0	0	1	31	0	3	1	7.48333333333333
2	withdraw physician	0	1	0	1	1	40	0	2	1	5.38333333333333
4	withhold physician	0	2	0	0	0	25	0	3	1	9.63333333333333
1	withdraw policy	0	1	0	0	1	24	1	1	1	10.15
4	withhold physician	1	5	0	0	0	47	0	3	1	10.7
1	withdraw policy	0	3	0	0	1	29	0	3	1	12.4166666666667
1	withdraw policy	0	6	0	0	1	61	0	3	1	7.25
2	withdraw physician	0	4	0	1	1	50	0	3	1	18.9833333333333
3	withhold policy	1	5	1	0	0	36	1	3	1	8.26666666666667
2	withdraw physician	0	3	0	1	1	43	0	2	1	10.2166666666667
2	withdraw physician	0	4	0	1	1	21	0	1	1	7.45
4	withhold physician	0	2	0	0	0	37	1	3	1	8.71666666666667
2	withdraw physician	0	3	0	1	1	19	1	2	1	17.3166666666667
1	withdraw policy	1	5	0	0	1	32	1	2	1	8.63333333333333
3	withhold policy	1	5	1	0	0	28	1	1	1	8.85
1	withdraw policy	0	3	0	0	1	57	0	2	0	6.11666666666667
2	withdraw physician	0	2	0	1	1	43	0	3	0	11.9166666666667
3	withhold policy	0	1	1	0	0	58	0	1	1	8.65
4	withhold physician	1	5	0	0	0	24	1	1	1	13.1333333333333
3	withhold policy	0	3	1	0	0	27	1	3	1	11.9333333333333
4	withhold physician	0	3	0	0	0	56	0	1	1	9.26666666666667
2	withdraw physician	0	1	0	1	1	36	0	2	1	10.5833333333333
2	withdraw physician	0	3	0	1	1	59	0	2	1	7.05
3	withhold policy	0	2	1	0	0	41	1	3	1	16.2
1	withdraw policy	0	1	0	0	1	29	0	2	1	18.2333333333333
2	withdraw physician	0	3	0	1	1	52	1	2	1	7.05
4	withhold physician	0	3	0	0	0	45	1	3	1	9.18333333333333
3	withhold policy	0	2	1	0	0	46	0	3	1	8.36666666666667
1	withdraw policy	1	4	0	0	1	22	0	3	1	5.01666666666667
2	withdraw physician	0	1	0	1	1	32	1	3	1	14.5833333333333
3	withhold policy	0	1	1	0	0	66	0	2	1	13.5666666666667
2	withdraw physician	0	3	0	1	1	46	0	3	1	8.61666666666667
4	withhold physician	0	3	0	0	0	29	0	1	1	9.26666666666667
1	withdraw policy	0	3	0	0	1	44	1	3	0	5.63333333333333
1	withdraw policy	0	5	0	0	1	59	0	3	1	11.65
1	withdraw policy	0	1	0	0	1	34	1	3	1	7.1
3	withhold policy	0	1	1	0	0	25	1	3	1	7.06666666666667
2	withdraw physician	0	1	0	1	1	51	1	1	1	11.25
3	withhold policy	0	2	1	0	0	25	0	3	0	14.3
4	withhold physician	0	3	0	0	0	32	1	3	1	5.8
3	withhold policy	0	3	1	0	0	35	0	1	1	9.6
1	withdraw policy	0	3	0	0	1	53	0	3	1	5.1
2	withdraw physician	0	1	0	1	1	64	1	2	1	13.25
2	withdraw physician	0	3	0	1	1	59	1	3	1	8.51666666666667
4	withhold physician	1	5	0	0	0	43	0	3	1	5.28333333333333
1	withdraw policy	0	5	0	0	1	63	0	2	1	11.6
3	withhold policy	0	2	1	0	0	36	1	3	1	6.68333333333333
2	withdraw physician	0	5	0	1	1	20	0	2	1	8.1
2	withdraw physician	0	1	0	1	1	26	0	3	1	6.91666666666667
2	withdraw physician	1	5	0	1	1	22	1	2	1	13.8833333333333
3	withhold policy	0	2	1	0	0	25	0	3	1	6.08333333333333
4	withhold physician	0	1	0	0	0	54	0	2	1	11.45
1	withdraw policy	0	3	0	0	1	37	0	1	1	8.26666666666667
3	withhold policy	1	5	1	0	0	38	1	3	1	6.43333333333333
4	withhold physician	1	5	0	0	0	28	1	3	0	10.9
2	withdraw physician	0	2	0	1	1	60	0	2	1	7.9
1	withdraw policy	0	4	0	0	1	26	1	3	1	8.7
3	withhold policy	0	1	1	0	0	60	0	3	1	8.58333333333333
1	withdraw policy	1	5	0	0	1	37	1	3	0	9.73333333333333
3	withhold policy	0	3	1	0	0	55	1	2	1	9.23333333333333
2	withdraw physician	0	3	0	1	1	33	1	1	1	9.38333333333333
1	withdraw policy	0	2	0	0	1	30	0	2	1	11.5666666666667
3	withhold policy	0	4	1	0	0	39	1	2	1	7.11666666666667
1	withdraw policy	0	2	0	0	1	38	0	2	1	7.31666666666667
3	withhold policy	0	1	1	0	0	40	1	3	1	11.6666666666667
2	withdraw physician	1	5	0	1	1	25	1	3	1	14.4
1	withdraw policy	0	3	0	0	1	49	0	2	0	6.56666666666667
4	withhold physician	0	3	0	0	0	59	0	2	1	14.6333333333333
1	withdraw policy	1	5	0	0	1	19	1	1	0	13.05
3	withhold policy	0	7	1	0	0	54	0	3	1	10.5166666666667
1	withdraw policy	0	7	0	0	1	45	0	1	1	19.8333333333333
4	withhold physician	0	3	0	0	0	29	0	3	1	7.9
1	withdraw policy	0	2	0	0	1	24	1	3	1	5.35
4	withhold physician	0	3	0	0	0	67	1	1	1	7.66666666666667
1	withdraw policy	0	2	0	0	1	20	0	1	1	4.71666666666667
2	withdraw physician	1	4	0	1	1	47	0	3	1	4.76666666666667
3	withhold policy	0	1	1	0	0	53	1	2	1	10.7166666666667
1	withdraw policy	0	2	0	0	1	40	0	3	1	5.18333333333333
3	withhold policy	0	2	1	0	0	39	1	2	1	8.45
3	withhold policy	1	5	1	0	0	37	0	3	1	7.21666666666667
3	withhold policy	0	3	1	0	0	21	0	1	1	7.08333333333333
2	withdraw physician	0	1	0	1	1	47	0	2	1	9.6
1	withdraw policy	0	1	0	0	1	31	0	3	1	8.43333333333333
2	withdraw physician	0	4	0	1	1	62	0	3	1	10.7333333333333
4	withhold physician	0	3	0	0	0	37	1	1	1	6.7
2	withdraw physician	0	2	0	1	1	35	1	3	1	13.0833333333333
1	withdraw policy	0	3	0	0	1	37	0	3	1	21.8166666666667
3	withhold policy	1	4	1	0	0	74	1	2	1	11.6666666666667
2	withdraw physician	0	3	0	1	1	31	1	1	1	8.25
2	withdraw physician	0	3	0	1	1	57	1	2	0	10.05
2	withdraw physician	1	4	0	1	1	28	0	3	0	7.16666666666667
1	withdraw policy	1	4	0	0	1	57	0	3	0	4.4
2	withdraw physician	0	7	0	1	1	56	1	3	0	10.1
1	withdraw policy	0	3	0	0	1	23	0	3	1	12.3333333333333
1	withdraw policy	1	5	0	0	1	18	1	1	1	4.28333333333333
2	withdraw physician	0	4	0	1	1	22	0	3	1	7.08333333333333
4	withhold physician	1	4	0	0	0	44	0	3	1	9.21666666666667
1	withdraw policy	1	5	0	0	1	55	1	3	1	19.6166666666667
3	withhold policy	0	6	1	0	0	66	0	3	1	7.85
1	withdraw policy	1	5	0	0	1	27	0	3	1	10.35
4	withhold physician	0	1	0	0	0	54	0	3	1	10.05
3	withhold policy	1	4	1	0	0	37	0	2	1	10.2833333333333
2	withdraw physician	0	1	0	1	1	34	1	3	1	8.43333333333333
2	withdraw physician	0	3	0	1	1	43	0	3	1	5.46666666666667
1	withdraw policy	1	4	0	0	1	29	1	2	0	2.93333333333333
1	withdraw policy	0	2	0	0	1	55	0	1	1	15.2833333333333
3	withhold policy	0	1	1	0	0	50	0	3	1	6.81666666666667
4	withhold physician	0	1	0	0	0	53	1	3	1	7.98333333333333
4	withhold physician	1	5	0	0	0	37	0	3	1	10.2166666666667
4	withhold physician	0	4	0	0	0	28	1	3	0	12.9833333333333
3	withhold policy	0	3	1	0	0	37	0	1	0	10.3666666666667
4	withhold physician	1	6	0	0	0	59	1	3	1	9.13333333333333
3	withhold policy	1	5	1	0	0	51	1	2	1	14.4666666666667
4	withhold physician	0	5	0	0	0	40	0	3	1	9.06666666666667
1	withdraw policy	0	4	0	0	1	44	0	1	1	11.0166666666667
2	withdraw physician	0	3	0	1	1	31	0	3	1	5.28333333333333
4	withhold physician	0	3	0	0	0	20	1	1	1	9.45
1	withdraw policy	0	2	0	0	1	30	0	3	1	11.4166666666667
1	withdraw policy	1	4	0	0	1	59	0	1	1	11.8833333333333
3	withhold policy	0	3	1	0	0	26	0	3	1	3.95
3	withhold policy	0	2	1	0	0	20	1	1	1	12.0166666666667
3	withhold policy	1	5	1	0	0	32	0	3	1	6.3
1	withdraw policy	0	2	0	0	1	51	1	2	1	13.8166666666667
1	withdraw policy	0	4	0	0	1	37	1	2	0	7.78333333333333
2	withdraw physician	0	1	0	1	1	37	1	2	0	15.5833333333333
3	withhold policy	0	5	1	0	0	40	0	3	1	6.08333333333333
1	withdraw policy	1	5	0	0	1	44	1	1	1	12.1666666666667
1	withdraw policy	1	4	0	0	1	25	1	3	1	6.7
3	withhold policy	0	3	1	0	0	42	0	1	1	8.96666666666667
1	withdraw policy	1	4	0	0	1	40	1	3	1	8.7
2	withdraw physician	0	3	0	1	1	23	1	3	1	12.4333333333333
3	withhold policy	0	4	1	0	0	22	0	3	1	10.6
2	withdraw physician	1	5	0	1	1	45	0	3	1	7
1	withdraw policy	0	2	0	0	1	33	0	3	0	9.56666666666667
2	withdraw physician	0	2	0	1	1	53	0	3	1	10.5166666666667
3	withhold policy	1	5	1	0	0	50	0	1	1	8.05
1	withdraw policy	0	1	0	0	1	28	1	2	1	14.3
4	withhold physician	0	2	0	0	0	30	1	3	1	7.86666666666667
1	withdraw policy	1	4	0	0	1	35	0	1	0	7.58333333333333
4	withhold physician	1	3	0	0	0	36	0	2	1	7.88333333333333
1	withdraw policy	0	5	0	0	1	61	0	2	1	8.11666666666667
4	withhold physician	0	4	0	0	0	22	1	3	0	5.73333333333333
4	withhold physician	0	3	0	0	0	44	1	1	1	8.13333333333333
4	withhold physician	1	6	0	0	0	45	1	1	1	11.7166666666667
4	withhold physician	0	1	0	0	0	29	0	3	1	11.7166666666667
3	withhold policy	1	5	1	0	0	51	1	3	1	10.0166666666667
3	withhold policy	0	3	1	0	0	39	0	3	1	7.78333333333333
4	withhold physician	0	3	0	0	0	30	0	1	1	11.7833333333333
3	withhold policy	0	2	1	0	0	33	1	3	1	5.51666666666667
2	withdraw physician	0	3	0	1	1	43	0	2	1	11.85
2	withdraw physician	1	5	0	1	1	26	1	3	1	11.5833333333333
1	withdraw policy	0	2	0	0	1	48	0	2	1	9.93333333333333
4	withhold physician	0	3	0	0	0	25	0	3	1	10.4166666666667
3	withhold policy	1	3	1	0	0	28	1	2	1	14.9
3	withhold policy	1	4	1	0	0	23	0	2	1	8
2	withdraw physician	1	4	0	1	1	40	0	2	1	9.55
4	withhold physician	1	5	0	0	0	40	1	2	0	12.0333333333333
4	withhold physician	0	4	0	0	0	31	1	2	1	6.3
1	withdraw policy	0	2	0	0	1	27	0	3	1	18.5
3	withhold policy	0	1	1	0	0	35	0	1	1	7.36666666666667
2	withdraw physician	0	2	0	1	1	35	1	2	1	15.8666666666667
1	withdraw policy	0	3	0	0	1	33	0	2	1	8.18333333333333
3	withhold policy	0	1	1	0	0	29	0	3	1	7.58333333333333
3	withhold policy	0	3	1	0	0	69	1	3	1	8.96666666666667
3	withhold policy	0	4	1	0	0	30	0	3	1	7.7
4	withhold physician	1	5	0	0	0	25	1	2	0	11.0666666666667
1	withdraw policy	1	5	0	0	1	32	1	3	1	7.43333333333333
4	withhold physician	0	3	0	0	0	37	0	3	1	22.5666666666667
1	withdraw policy	1	4	0	0	1	24	1	3	1	9.65
4	withhold physician	0	3	0	0	0	38	0	1	1	7.1
4	withhold physician	1	5	0	0	0	19	1	3	1	7.15
1	withdraw policy	0	2	0	0	1	60	0	3	1	8.6
4	withhold physician	0	4	0	0	0	34	0	3	1	13.2833333333333
3	withhold policy	0	4	1	0	0	27	0	3	1	6.56666666666667
2	withdraw physician	1	6	0	1	1	42	0	2	1	6.18333333333333
3	withhold policy	0	1	1	0	0	21	1	1	1	9.38333333333333
2	withdraw physician	1	5	0	1	1	41	0	3	1	5.86666666666667
4	withhold physician	1	5	0	0	0	56	1	1	1	6.5
4	withhold physician	1	5	0	0	0	58	0	3	1	9.51666666666667
1	withdraw policy	0	3	0	0	1	37	1	3	1	5.75
1	withdraw policy	1	4	0	0	1	27	0	3	1	14.6166666666667
2	withdraw physician	0	3	0	1	1	38	0	2	1	9.05
2	withdraw physician	0	3	0	1	1	51	0	1	1	8.66666666666667
2	withdraw physician	0	2	0	1	1	29	0	3	1	7.68333333333333
3	withhold policy	0	3	1	0	0	62	0	3	1	11.2166666666667
1	withdraw policy	0	2	0	0	1	27	1	3	1	6.36666666666667
1	withdraw policy	0	2	0	0	1	76	1	2	1	14.05
3	withhold policy	1	5	1	0	0	58	1	3	1	5.85
4	withhold physician	0	3	0	0	0	18	1	1	1	6.05
2	withdraw physician	0	3	0	1	1	30	0	3	1	8.53333333333333
1	withdraw policy	0	5	0	0	1	64	0	2	1	7.48333333333333
4	withhold physician	1	4	0	0	0	27	0	3	1	9.71666666666667
2	withdraw physician	1	4	0	1	1	41	1	3	1	6.66666666666667
3	withhold policy	0	6	1	0	0	41	0	3	1	8.58333333333333
4	withhold physician	1	5	0	0	0	27	0	3	1	7.51666666666667
4	withhold physician	1	4	0	0	0	40	0	3	1	8.01666666666667
2	withdraw physician	0	2	0	1	1	33	1	2	1	5.13333333333333
2	withdraw physician	1	4	0	1	1	45	1	3	0	12.55
4	withhold physician	0	2	0	0	0	28	1	2	0	4.41666666666667
1	withdraw policy	0	2	0	0	1	30	0	3	1	7
2	withdraw physician	1	6	0	1	1	28	0	3	1	7.73333333333333
4	withhold physician	1	4	0	0	0	32	0	3	1	7.01666666666667
3	withhold policy	0	3	1	0	0	25	0	1	0	8.63333333333333
3	withhold policy	1	5	1	0	0	65	1	1	1	16.4
2	withdraw physician	0	2	0	1	1	50	0	1	1	16.4166666666667
2	withdraw physician	0	3	0	1	1	35	0	2	1	6.4
2	withdraw physician	1	4	0	1	1	21	0	2	1	8.13333333333333
3	withhold policy	1	5	1	0	0	43	0	3	1	7.46666666666667
3	withhold policy	1	5	1	0	0	25	1	3	1	6.45
1	withdraw policy	0	3	0	0	1	59	0	2	1	11.1166666666667
2	withdraw physician	0	3	0	1	1	40	1	3	1	6.83333333333333
2	withdraw physician	0	2	0	1	1	23	0	2	1	5.55
2	withdraw physician	0	3	0	1	1	41	0	3	1	8.75
2	withdraw physician	0	5	0	1	1	33	0	2	1	8.11666666666667
4	withhold physician	1	5	0	0	0	32	1	2	1	6.28333333333333
3	withhold policy	0	3	1	0	0	39	1	3	1	7.48333333333333
1	withdraw policy	0	5	0	0	1	24	1	1	0	8.9
3	withhold policy	0	2	1	0	0	39	0	2	1	22.65
4	withhold physician	1	5	0	0	0	46	0	3	1	10.0166666666667
1	withdraw policy	0	2	0	0	1	40	0	1	1	6.98333333333333
1	withdraw policy	1	5	0	0	1	31	1	3	1	13.6833333333333
2	withdraw physician	0	3	0	1	1	41	0	1	1	10.7833333333333
1	withdraw policy	0	2	0	0	1	22	1	3	1	6.63333333333333
2	withdraw physician	0	1	0	1	1	30	1	3	1	5.76666666666667
2	withdraw physician	1	5	0	1	1	28	1	2	1	10.9666666666667
2	withdraw physician	0	3	0	1	1	31	1	1	0	2.23333333333333
4	withhold physician	0	2	0	0	0	59	0	1	0	15.9833333333333
4	withhold physician	1	5	0	0	0	39	0	1	1	8.83333333333333
3	withhold policy	0	3	1	0	0	31	1	3	1	8.25
3	withhold policy	0	3	1	0	0	28	1	2	1	9.31666666666667
3	withhold policy	0	3	1	0	0	45	0	3	1	9.28333333333333
1	withdraw policy	0	1	0	0	1	25	0	3	1	10
3	withhold policy	0	3	1	0	0	62	1	1	1	12.7833333333333
2	withdraw physician	0	4	0	1	1	38	0	2	1	3.81666666666667
2	withdraw physician	1	4	0	1	1	57	1	3	1	9.08333333333333
1	withdraw policy	0	3	0	0	1	38	1	3	1	7.38333333333333
3	withhold policy	0	4	1	0	0	38	0	2	1	8.51666666666667
2	withdraw physician	0	6	0	1	1	29	1	1	1	9.43333333333333
2	withdraw physician	0	3	0	1	1	58	1	1	1	12.3333333333333
2	withdraw physician	0	4	0	1	1	25	1	3	0	6.51666666666667
4	withhold physician	1	4	0	0	0	37	1	3	0	3.71666666666667
4	withhold physician	0	2	0	0	0	33	1	3	1	22.4
1	withdraw policy	0	2	0	0	1	29	1	3	1	3.93333333333333
2	withdraw physician	0	3	0	1	1	30	1	2	1	8.58333333333333
4	withhold physician	0	3	0	0	0	25	1	3	1	17.6
3	withhold policy	0	3	1	0	0	61	1	1	1	6.23333333333333
4	withhold physician	1	7	0	0	0	33	0	3	1	8.23333333333333
3	withhold policy	0	1	1	0	0	42	0	3	1	5.8
3	withhold policy	0	3	1	0	0	39	0	3	1	5.28333333333333
3	withhold policy	1	5	1	0	0	53	1	3	1	15.0833333333333
4	withhold physician	0	7	0	0	0	59	0	2	1	7.93333333333333
3	withhold policy	0	3	1	0	0	38	0	3	1	13.0333333333333
2	withdraw physician	0	1	0	1	1	64	1	2	1	6.63333333333333
4	withhold physician	0	3	0	0	0	19	1	2	1	14.1833333333333
1	withdraw policy	0	3	0	0	1	70	1	1	1	10.1166666666667
2	withdraw physician	0	3	0	1	1	53	1	1	1	10.3666666666667
3	withhold policy	0	2	1	0	0	53	0	2	1	9.6
3	withhold policy	0	1	1	0	0	34	1	3	1	18.4166666666667
1	withdraw policy	0	1	0	0	1	28	0	3	1	5.58333333333333
4	withhold physician	0	2	0	0	0	34	0	3	1	6.66666666666667
4	withhold physician	0	4	0	0	0	40	0	3	1	13.3166666666667
4	withhold physician	0	3	0	0	0	28	0	3	1	7.1
3	withhold policy	0	1	1	0	0	29	1	3	1	12.4666666666667
3	withhold policy	0	3	1	0	0	29	1	3	1	17.5166666666667
3	withhold policy	0	3	1	0	0	46	0	1	1	10.5833333333333
2	withdraw physician	0	2	0	1	1	32	0	3	1	18.85
2	withdraw physician	1	5	0	1	1	22	0	3	1	7.78333333333333
3	withhold policy	0	1	1	0	0	20	1	2	1	6.93333333333333
2	withdraw physician	0	5	0	1	1	27	0	3	1	4.63333333333333
1	withdraw policy	0	1	0	0	1	45	0	3	1	14.85
4	withhold physician	1	5	0	0	0	49	0	2	1	8.91666666666667
2	withdraw physician	1	5	0	1	1	20	1	2	1	6.66666666666667
3	withhold policy	0	1	1	0	0	34	0	1	1	5.85
1	withdraw policy	1	5	0	0	1	61	1	3	1	9.73333333333333
1	withdraw policy	1	5	0	0	1	48	0	2	1	7.18333333333333
2	withdraw physician	1	7	0	1	1	24	0	3	0	7.56666666666667
3	withhold policy	1	5	1	0	0	37	1	3	1	10.35
3	withhold policy	0	3	1	0	0	52	0	3	1	7.98333333333333
1	withdraw policy	0	1	0	0	1	30	1	1	1	10.9166666666667
1	withdraw policy	1	5	0	0	1	53	1	2	1	14.8333333333333
4	withhold physician	1	5	0	0	0	35	1	3	1	8
2	withdraw physician	0	1	0	1	1	48	0	2	1	9.26666666666667
4	withhold physician	0	2	0	0	0	43	1	2	1	12.8333333333333
1	withdraw policy	0	2	0	0	1	45	1	3	1	6.06666666666667
2	withdraw physician	0	1	0	1	1	32	0	3	1	7.73333333333333
4	withhold physician	1	5	0	0	0	19	0	1	1	5.95
1	withdraw policy	0	5	0	0	1	32	0	3	1	6.15
4	withhold physician	1	5	0	0	0	62	0	1	1	8.28333333333333
4	withhold physician	1	5	0	0	0	32	0	3	1	14.3666666666667
3	withhold policy	0	3	1	0	0	28	0	3	1	7.6
1	withdraw policy	0	6	0	0	1	25	0	2	1	13.0833333333333
3	withhold policy	0	6	1	0	0	53	0	3	1	10.4833333333333
1	withdraw policy	0	3	0	0	1	45	1	3	1	13.0833333333333
3	withhold policy	1	4	1	0	0	43	0	2	1	8.33333333333333
4	withhold physician	0	4	0	0	0	23	1	1	1	4.56666666666667
1	withdraw policy	0	1	0	0	1	29	1	2	1	12.95
4	withhold physician	0	2	0	0	0	67	1	3	0	14.8333333333333
4	withhold physician	0	3	0	0	0	45	0	3	1	7.68333333333333
1	withdraw policy	0	3	0	0	1	32	0	3	1	6.01666666666667
3	withhold policy	0	2	1	0	0	41	1	3	1	4.95
1	withdraw policy	0	2	0	0	1	32	0	3	1	7.18333333333333
1	withdraw policy	0	1	0	0	1	36	1	1	1	11.4666666666667
3	withhold policy	0	2	1	0	0	45	0	3	1	13.2666666666667
1	withdraw policy	0	3	0	0	1	36	1	3	1	6.5
3	withhold policy	0	3	1	0	0	58	0	3	1	9.36666666666667
4	withhold physician	0	2	0	0	0	34	0	3	1	7.53333333333333
4	withhold physician	1	5	0	0	0	34	1	3	1	5.36666666666667
4	withhold physician	0	3	0	0	0	50	0	3	1	9.63333333333333
3	withhold policy	0	3	1	0	0	49	1	1	1	6.73333333333333
1	withdraw policy	1	5	0	0	1	63	1	2	1	11.9333333333333
2	withdraw physician	0	3	0	1	1	43	0	3	1	6.98333333333333
1	withdraw policy	0	3	0	0	1	22	1	3	1	10.2666666666667
2	withdraw physician	1	4	0	1	1	37	1	3	1	4.96666666666667
4	withhold physician	1	6	0	0	0	49	1	3	1	11.6333333333333
2	withdraw physician	0	1	0	1	1	28	1	1	1	6.71666666666667
1	withdraw policy	1	5	0	0	1	62	0	3	1	11.45
4	withhold physician	0	3	0	0	0	26	0	2	1	10.4166666666667
1	withdraw policy	0	3	0	0	1	60	1	1	1	8.46666666666667
2	withdraw physician	0	2	0	1	1	42	0	2	1	6.66666666666667
1	withdraw policy	1	5	0	0	1	30	1	2	1	14.0333333333333
2	withdraw physician	0	4	0	1	1	18	1	1	1	9.6
2	withdraw physician	0	3	0	1	1	61	0	1	1	8.56666666666667
3	withhold policy	0	3	1	0	0	23	1	3	1	20.4166666666667
3	withhold policy	0	2	1	0	0	49	0	3	1	14.4333333333333
2	withdraw physician	0	3	0	1	1	31	1	1	1	7.76666666666667
4	withhold physician	0	2	0	0	0	23	0	3	1	4.93333333333333
1	withdraw policy	0	1	0	0	1	56	0	3	1	16.85
1	withdraw policy	1	5	0	0	1	55	1	3	1	7.86666666666667
1	withdraw policy	0	3	0	0	1	33	1	3	1	10.0833333333333
2	withdraw physician	0	5	0	1	1	22	0	3	0	11.2
4	withhold physician	0	4	0	0	0	35	0	3	1	5.48333333333333
2	withdraw physician	0	3	0	1	1	32	0	3	0	14.7833333333333
2	withdraw physician	0	3	0	1	1	28	0	3	1	6.81666666666667
3	withhold policy	0	2	1	0	0	32	0	3	1	10
3	withhold policy	0	2	1	0	0	63	0	1	1	17.5333333333333
3	withhold policy	0	1	1	0	0	46	0	2	1	5.56666666666667
3	withhold policy	0	3	1	0	0	44	1	3	1	6.63333333333333
4	withhold physician	0	2	0	0	0	32	1	2	0	7.88333333333333
3	withhold policy	0	2	1	0	0	32	0	3	1	6.08333333333333
1	withdraw policy	0	4	0	0	1	35	1	1	1	7.18333333333333
3	withhold policy	1	5	1	0	0	41	1	3	1	9.08333333333333
2	withdraw physician	0	4	0	1	1	31	0	2	1	6.7
1	withdraw policy	0	2	0	0	1	27	0	3	0	20.0666666666667
1	withdraw policy	0	3	0	0	1	29	1	3	1	8.91666666666667
4	withhold physician	0	3	0	0	0	49	0	1	1	15.65
1	withdraw policy	0	3	0	0	1	39	0	2	1	5.11666666666667
1	withdraw policy	0	1	0	0	1	39	0	1	1	6.35
4	withhold physician	1	5	0	0	0	47	0	3	1	8.35
4	withhold physician	1	5	0	0	0	56	0	3	1	6.71666666666667
2	withdraw physician	0	3	0	1	1	42	0	3	1	8.88333333333333
4	withhold physician	0	1	0	0	0	32	0	3	1	6.98333333333333
4	withhold physician	0	2	0	0	0	40	1	2	1	7.01666666666667
3	withhold policy	1	5	1	0	0	27	1	1	1	13.15
3	withhold policy	0	1	1	0	0	47	0	2	1	8.96666666666667
1	withdraw policy	0	2	0	0	1	46	0	3	1	14.4833333333333
2	withdraw physician	0	1	0	1	1	38	0	3	1	13.0166666666667
1	withdraw policy	0	3	0	0	1	26	0	3	1	6.21666666666667
1	withdraw policy	0	2	0	0	1	67	1	2	1	10.3166666666667
3	withhold policy	1	4	1	0	0	50	1	2	1	12
4	withhold physician	1	6	0	0	0	59	1	3	1	4.66666666666667
2	withdraw physician	1	3	0	1	1	41	0	2	1	16.8333333333333
2	withdraw physician	1	4	0	1	1	29	0	3	1	5.23333333333333
2	withdraw physician	1	5	0	1	1	41	1	3	1	9.56666666666667
2	withdraw physician	1	4	0	1	1	38	1	3	0	16.0166666666667
2	withdraw physician	0	2	0	1	1	34	0	3	1	10.6333333333333
4	withhold physician	0	2	0	0	0	26	1	3	0	7.5
4	withhold physician	1	5	0	0	0	25	1	1	1	15.3333333333333
4	withhold physician	0	2	0	0	0	36	0	3	1	9.45
3	withhold policy	1	5	1	0	0	53	1	2	1	8.38333333333333
4	withhold physician	1	7	0	0	0	57	1	3	1	6.86666666666667
3	withhold policy	1	4	1	0	0	52	0	3	1	8.01666666666667
1	withdraw policy	0	3	0	0	1	42	1	3	1	10.9666666666667
3	withhold policy	1	5	1	0	0	56	0	3	1	10.7333333333333
1	withdraw policy	1	5	0	0	1	66	1	3	1	6.95
1	withdraw policy	0	3	0	0	1	34	0	3	0	5.56666666666667
1	withdraw policy	1	5	0	0	1	25	0	3	0	10.6
4	withhold physician	1	4	0	0	0	33	0	3	1	18.15
4	withhold physician	0	1	0	0	0	63	0	2	0	10.0666666666667
2	withdraw physician	1	7	0	1	1	51	1	3	1	8.08333333333333
4	withhold physician	0	3	0	0	0	29	0	3	1	11.5166666666667
2	withdraw physician	0	3	0	1	1	34	1	3	0	6.86666666666667
1	withdraw policy	1	5	0	0	1	26	1	3	1	8.66666666666667
1	withdraw policy	0	3	0	0	1	22	1	2	1	8.81666666666667
4	withhold physician	0	3	0	0	0	59	0	3	0	9.06666666666667
4	withhold physician	1	5	0	0	0	63	0	3	1	6.98333333333333
4	withhold physician	1	5	0	0	0	38	1	1	0	6.93333333333333
2	withdraw physician	1	1	0	1	1	35	1	3	1	10.5833333333333
2	withdraw physician	0	5	0	1	1	27	0	3	1	5.81666666666667
1	withdraw policy	0	2	0	0	1	45	0	3	1	7.06666666666667
2	withdraw physician	1	5	0	1	1	26	1	3	1	6.05
1	withdraw policy	0	4	0	0	1	57	0	2	1	14.0333333333333
4	withhold physician	0	1	0	0	0	50	1	2	0	13.2333333333333
2	withdraw physician	0	2	0	1	1	65	1	2	1	11.0166666666667
1	withdraw policy	0	3	0	0	1	36	0	3	1	12.8166666666667
3	withhold policy	0	2	1	0	0	42	0	3	1	6.16666666666667
4	withhold physician	0	7	0	0	0	51	1	1	1	13.0666666666667
4	withhold physician	1	6	0	0	0	27	0	3	0	10.2666666666667
2	withdraw physician	0	2	0	1	1	39	1	2	1	6.25
2	withdraw physician	0	7	0	1	1	47	1	3	1	14.8166666666667
4	withhold physician	0	2	0	0	0	64	0	2	1	5.78333333333333
2	withdraw physician	1	4	0	1	1	48	1	3	0	8.16666666666667
1	withdraw policy	0	3	0	0	1	29	1	3	1	10.1666666666667
4	withhold physician	1	5	0	0	0	29	1	3	0	6.48333333333333
1	withdraw policy	0	2	0	0	1	21	1	2	1	10.6666666666667
3	withhold policy	0	3	1	0	0	39	0	3	1	13.2666666666667
4	withhold physician	1	5	0	0	0	28	0	3	1	12.8333333333333
1	withdraw policy	1	5	0	0	1	22	0	3	1	8.53333333333333
3	withhold policy	1	5	1	0	0	63	0	2	1	11.6333333333333
3	withhold policy	0	2	1	0	0	35	0	1	1	13.5666666666667
3	withhold policy	1	4	1	0	0	38	0	3	1	5.68333333333333
1	withdraw policy	0	1	0	0	1	52	1	3	1	6.66666666666667
2	withdraw physician	0	1	0	1	1	31	1	3	1	8.15
3	withhold policy	0	2	1	0	0	49	0	1	1	10.7833333333333
1	withdraw policy	0	5	0	0	1	21	1	2	1	6.5
3	withhold policy	1	4	1	0	0	42	1	3	1	6.76666666666667
4	withhold physician	1	7	0	0	0	51	1	3	1	10.45
3	withhold policy	1	4	1	0	0	64	0	3	1	11.4
4	withhold physician	0	4	0	0	0	34	0	3	0	14.3
2	withdraw physician	0	3	0	1	1	29	0	1	0	6.56666666666667
3	withhold policy	0	2	1	0	0	50	0	3	1	32.8833333333333
3	withhold policy	0	2	1	0	0	38	0	1	1	11.4833333333333
3	withhold policy	0	3	1	0	0	41	1	2	1	9.55
4	withhold physician	0	1	0	0	0	31	1	3	1	13.1333333333333
2	withdraw physician	0	3	0	1	1	70	1	1	1	12.4666666666667
1	withdraw policy	0	2	0	0	1	49	0	2	1	7.1
2	withdraw physician	0	3	0	1	1	25	0	3	1	8.63333333333333
3	withhold policy	1	4	1	0	0	50	0	3	1	6.9
3	withhold policy	0	3	1	0	0	55	0	3	1	8.05
3	withhold policy	0	3	1	0	0	32	0	2	0	11.1666666666667
2	withdraw physician	0	3	0	1	1	69	1	1	1	11.7333333333333
4	withhold physician	1	5	0	0	0	21	0	1	1	11.7333333333333
3	withhold policy	0	3	1	0	0	39	1	3	1	15.9166666666667
1	withdraw policy	0	5	0	0	1	29	1	2	1	8.05
4	withhold physician	1	5	0	0	0	45	0	3	1	8.4
3	withhold policy	0	2	1	0	0	19	1	1	1	13.85
3	withhold policy	0	2	1	0	0	36	1	3	1	7.31666666666667
3	withhold policy	0	3	1	0	0	28	0	3	1	7.45
3	withhold policy	1	5	1	0	0	42	1	3	0	8.31666666666667
3	withhold policy	1	5	1	0	0	48	0	3	1	10.45
4	withhold physician	1	5	0	0	0	21	1	3	1	8.36666666666667
1	withdraw policy	0	1	0	0	1	60	0	3	0	13.8
2	withdraw physician	1	4	0	1	1	53	0	2	0	7.76666666666667
2	withdraw physician	0	2	0	1	1	59	1	1	1	6.28333333333333
2	withdraw physician	0	1	0	1	1	24	0	2	0	26.3333333333333
1	withdraw policy	0	2	0	0	1	23	0	3	1	9.71666666666667
3	withhold policy	0	3	1	0	0	42	1	3	1	13.8166666666667
3	withhold policy	0	3	1	0	0	36	0	2	1	10.4333333333333
3	withhold policy	0	1	1	0	0	46	0	2	1	6.61666666666667
3	withhold policy	0	4	1	0	0	25	0	2	0	6.81666666666667
2	withdraw physician	0	3	0	1	1	42	1	2	1	7.03333333333333
3	withhold policy	0	1	1	0	0	57	0	2	1	11.0166666666667
2	withdraw physician	1	4	0	1	1	41	0	3	0	6.23333333333333
3	withhold policy	1	4	1	0	0	51	0	3	1	8.86666666666667
3	withhold policy	1	5	1	0	0	27	0	3	1	7.63333333333333
1	withdraw policy	0	3	0	0	1	50	0	3	1	6.55
3	withhold policy	0	6	1	0	0	43	0	3	1	11.65
3	withhold policy	1	4	1	0	0	23	1	3	1	9.26666666666667
1	withdraw policy	0	2	0	0	1	46	0	3	1	12.4333333333333
4	withhold physician	1	5	0	0	0	26	1	3	1	12.8333333333333
2	withdraw physician	0	3	0	1	1	43	1	2	1	8.65
2	withdraw physician	0	1	0	1	1	25	0	1	1	8.56666666666667
3	withhold policy	0	3	1	0	0	27	1	3	1	8.23333333333333
4	withhold physician	1	5	0	0	0	39	0	2	1	13.2166666666667
4	withhold physician	0	1	0	0	0	63	0	3	1	17.8666666666667
2	withdraw physician	1	4	0	1	1	28	1	3	0	7.53333333333333
1	withdraw policy	0	3	0	0	1	39	1	3	1	12.0666666666667
3	withhold policy	1	5	1	0	0	57	0	3	0	11.75
4	withhold physician	0	5	0	0	0	26	0	2	0	7.25
4	withhold physician	1	4	0	0	0	23	1	3	1	19.8333333333333
4	withhold physician	1	5	0	0	0	24	0	3	1	7.01666666666667
3	withhold policy	1	4	1	0	0	41	1	3	1	11.3833333333333
1	withdraw policy	0	3	0	0	1	31	0	3	1	25
2	withdraw physician	0	3	0	1	1	38	0	3	1	21.2166666666667
4	withhold physician	1	5	0	0	0	45	0	3	1	7.35
4	withhold physician	0	1	0	0	0	32	1	3	1	10.85
2	withdraw physician	0	1	0	1	1	28	0	3	1	7.35
1	withdraw policy	0	2	0	0	1	55	1	3	1	10.3
2	withdraw physician	0	1	0	1	1	26	1	3	1	7.93333333333333
2	withdraw physician	1	5	0	1	1	61	0	2	1	11.65
4	withhold physician	0	1	0	0	0	30	0	3	1	7.73333333333333
2	withdraw physician	0	3	0	1	1	47	0	1	1	11.8833333333333
4	withhold physician	1	4	0	0	0	25	1	3	1	7.41666666666667
3	withhold policy	0	3	1	0	0	24	0	2	1	8.83333333333333
2	withdraw physician	0	2	0	1	1	42	1	3	1	8.43333333333333
4	withhold physician	1	5	0	0	0	41	1	1	1	7.61666666666667
4	withhold physician	0	5	0	0	0	40	1	3	1	7.95
4	withhold physician	0	1	0	0	0	36	0	3	1	11.5833333333333
1	withdraw policy	0	2	0	0	1	45	1	3	1	9.2
3	withhold policy	0	2	1	0	0	70	1	3	1	9.8
1	withdraw policy	0	3	0	0	1	19	1	2	0	14.8166666666667
4	withhold physician	1	7	0	0	0	31	0	3	0	8.16666666666667
1	withdraw policy	0	4	0	0	1	50	0	3	1	11.5833333333333
3	withhold policy	0	3	1	0	0	41	0	3	1	13.5333333333333
4	withhold physician	1	5	0	0	0	77	1	2	1	9.85
1	withdraw policy	0	1	0	0	1	63	1	1	1	8.76666666666667
1	withdraw policy	1	3	0	0	1	31	1	2	1	8.08333333333333
3	withhold policy	0	2	1	0	0	28	0	2	1	8.61666666666667
1	withdraw policy	0	7	0	0	1	39	0	3	1	9.05
4	withhold physician	1	5	0	0	0	50	1	1	1	13.55
2	withdraw physician	1	7	0	1	1	54	1	3	1	8.38333333333333
3	withhold policy	1	3	1	0	0	62	1	3	1	7.98333333333333
2	withdraw physician	0	3	0	1	1	33	0	3	1	8.66666666666667
2	withdraw physician	0	1	0	1	1	41	1	3	1	14.2333333333333
1	withdraw policy	1	5	0	0	1	71	0	1	1	6.1
2	withdraw physician	0	3	0	1	1	30	0	3	1	7.9
1	withdraw policy	0	3	0	0	1	44	0	2	1	13.1166666666667
1	withdraw policy	1	5	0	0	1	51	1	3	1	9.53333333333333
4	withhold physician	0	3	0	0	0	23	1	3	0	11.0333333333333
2	withdraw physician	0	2	0	1	1	33	1	1	1	8.88333333333333
2	withdraw physician	0	1	0	1	1	21	0	1	1	19.5
1	withdraw policy	0	4	0	0	1	64	0	3	1	10.9666666666667
4	withhold physician	0	1	0	0	0	55	1	1	1	12.9
2	withdraw physician	0	5	0	1	1	34	0	3	0	13.9833333333333
3	withhold policy	0	3	1	0	0	49	1	3	1	14.5166666666667
1	withdraw policy	0	3	0	0	1	50	1	1	1	10.9166666666667
3	withhold policy	0	3	1	0	0	40	1	3	1	9.2
4	withhold physician	1	4	0	0	0	33	0	3	1	13.1333333333333
2	withdraw physician	0	3	0	1	1	44	0	3	1	8.41666666666667
4	withhold physician	0	3	0	0	0	62	0	1	1	9.7
3	withhold policy	1	4	1	0	0	50	1	2	1	9.83333333333333
4	withhold physician	0	1	0	0	0	47	1	3	1	11.3166666666667
3	withhold policy	1	5	1	0	0	28	0	2	1	10.2666666666667
2	withdraw physician	0	2	0	1	1	54	0	3	1	19.6333333333333
4	withhold physician	0	1	0	0	0	42	1	3	1	23.75
2	withdraw physician	0	3	0	1	1	38	0	1	1	11.6166666666667
2	withdraw physician	0	3	0	1	1	47	0	3	1	8.03333333333333
2	withdraw physician	1	4	0	1	1	39	0	3	1	7.65
3	withhold policy	0	2	1	0	0	29	1	3	1	6.6
2	withdraw physician	0	3	0	1	1	63	1	3	1	12.7833333333333
4	withhold physician	1	4	0	0	0	22	1	3	1	10.6333333333333
2	withdraw physician	0	3	0	1	1	45	0	1	1	9.18333333333333
3	withhold policy	0	2	1	0	0	20	1	2	1	8.01666666666667
1	withdraw policy	0	3	0	0	1	20	1	1	1	8.85
4	withhold physician	0	2	0	0	0	55	0	2	1	8.43333333333333
4	withhold physician	0	3	0	0	0	36	1	1	1	12.1666666666667
1	withdraw policy	1	5	0	0	1	33	1	3	1	7.66666666666667
1	withdraw policy	0	3	0	0	1	42	0	3	1	8.8
3	withhold policy	0	2	1	0	0	29	1	3	1	10.85
3	withhold policy	0	3	1	0	0	50	0	3	0	20.0333333333333
3	withhold policy	0	5	1	0	0	42	1	3	1	16.7333333333333
4	withhold physician	0	1	0	0	0	34	1	3	1	8.75
2	withdraw physician	0	1	0	1	1	41	1	1	1	8.76666666666667
3	withhold policy	1	3	1	0	0	49	0	2	0	9.43333333333333
3	withhold policy	1	5	1	0	0	20	1	1	1	10.4
3	withhold policy	0	3	1	0	0	31	0	3	1	11.7166666666667
3	withhold policy	0	1	1	0	0	33	1	3	1	12.35
4	withhold physician	0	3	0	0	0	46	0	3	1	10.5333333333333
2	withdraw physician	0	2	0	1	1	40	0	2	1	7.83333333333333
2	withdraw physician	0	3	0	1	1	41	0	1	1	8.71666666666667
4	withhold physician	0	4	0	0	0	63	0	3	1	12.7333333333333
2	withdraw physician	0	3	0	1	1	53	0	2	1	11.35
3	withhold policy	0	3	1	0	0	43	0	2	1	8.26666666666667
4	withhold physician	0	4	0	0	0	31	1	3	1	8.23333333333333
3	withhold policy	0	2	1	0	0	66	1	3	0	9.35
1	withdraw policy	0	2	0	0	1	39	1	3	1	12.4833333333333
3	withhold policy	1	5	1	0	0	26	0	3	1	10.0333333333333
3	withhold policy	0	2	1	0	0	24	0	3	1	12.2666666666667
1	withdraw policy	0	2	0	0	1	30	0	3	1	11.5333333333333
3	withhold policy	1	5	1	0	0	26	0	2	1	13.4333333333333
4	withhold physician	0	3	0	0	0	21	0	3	0	19.0333333333333
4	withhold physician	0	3	0	0	0	42	0	1	1	8.2
3	withhold policy	1	5	1	0	0	35	1	3	1	8.46666666666667
2	withdraw physician	0	2	0	1	1	58	1	3	1	10.6833333333333
4	withhold physician	0	4	0	0	0	40	0	3	1	11.75
4	withhold physician	0	2	0	0	0	26	1	2	1	9.73333333333333
3	withhold policy	0	2	1	0	0	58	1	3	1	10.3666666666667
4	withhold physician	0	3	0	0	0	32	1	2	1	10.85
1	withdraw policy	0	2	0	0	1	26	1	2	1	9.16666666666667
1	withdraw policy	0	3	0	0	1	26	0	3	0	9.41666666666667
3	withhold policy	1	6	1	0	0	34	1	3	1	10.75
3	withhold policy	0	2	1	0	0	38	1	1	1	12.4166666666667
3	withhold policy	0	3	1	0	0	36	1	3	1	18.1666666666667
2	withdraw physician	0	2	0	1	1	48	0	3	1	10.0166666666667
2	withdraw physician	0	3	0	1	1	30	1	3	1	17.1
3	withhold policy	1	5	1	0	0	66	0	2	0	14.9666666666667
3	withhold policy	0	2	1	0	0	32	0	3	1	13.25
1	withdraw policy	1	5	0	0	1	28	1	3	1	9.7
1	withdraw policy	0	1	0	0	1	30	0	3	1	12.8666666666667
4	withhold physician	1	4	0	0	0	72	0	2	1	13.7666666666667
2	withdraw physician	0	2	0	1	1	28	0	3	1	8.95
2	withdraw physician	0	4	0	1	1	50	1	3	1	10.05
4	withhold physician	1	4	0	0	0	57	0	3	1	11.25
3	withhold policy	1	4	1	0	0	40	0	3	1	10.6833333333333
1	withdraw policy	1	4	0	0	1	39	1	3	1	13.0333333333333
2	withdraw physician	1	4	0	1	1	19	1	1	1	11.9166666666667
2	withdraw physician	0	3	0	1	1	55	0	3	1	7.41666666666667
1	withdraw policy	0	1	0	0	1	53	0	2	1	13.15
3	withhold policy	0	1	1	0	0	47	0	2	1	10.0333333333333
4	withhold physician	1	6	0	0	0	49	1	3	1	11.9
2	withdraw physician	0	2	0	1	1	53	0	1	1	13.1
2	withdraw physician	1	5	0	1	1	36	0	3	1	13.6166666666667
4	withhold physician	0	4	0	0	0	58	0	3	1	21.5166666666667
3	withhold policy	1	5	1	0	0	32	0	3	1	10.5666666666667
1	withdraw policy	0	1	0	0	1	49	0	2	1	14.3
1	withdraw policy	0	4	0	0	1	33	1	3	1	9.31666666666667
2	withdraw physician	0	3	0	1	1	46	1	3	0	8.98333333333333
2	withdraw physician	0	1	0	1	1	52	1	3	1	17.4833333333333
2	withdraw physician	1	6	0	1	1	28	1	1	1	10.35
3	withhold policy	0	3	1	0	0	57	0	1	0	19.3666666666667
1	withdraw policy	0	2	0	0	1	35	0	2	1	16.2666666666667
3	withhold policy	0	3	1	0	0	54	1	3	1	9.58333333333333
1	withdraw policy	0	7	0	0	1	67	1	2	1	7.78333333333333
1	withdraw policy	0	3	0	0	1	28	0	3	1	8.91666666666667
4	withhold physician	1	5	0	0	0	72	0	3	1	10.1166666666667
1	withdraw policy	0	3	0	0	1	68	0	1	1	10.9333333333333
3	withhold policy	1	4	1	0	0	60	1	1	1	10.8
2	withdraw physician	0	3	0	1	1	57	0	1	1	9.01666666666667
1	withdraw policy	0	2	0	0	1	54	0	2	1	13.2
3	withhold policy	0	4	1	0	0	64	0	1	1	9.48333333333333
3	withhold policy	0	3	1	0	0	33	0	3	1	8.41666666666667
4	withhold physician	1	4	0	0	0	24	1	3	1	13.6333333333333
3	withhold policy	0	2	1	0	0	24	0	3	1	8.11666666666667
1	withdraw policy	1	5	0	0	1	35	1	3	1	11.4333333333333
3	withhold policy	1	4	1	0	0	76	0	2	1	11.0666666666667
2	withdraw physician	1	4	0	1	1	26	0	2	1	12.55
2	withdraw physician	0	3	0	1	1	49	0	1	1	12.1833333333333
4	withhold physician	0	3	0	0	0	54	0	1	1	9.75
4	withhold physician	0	1	0	0	0	39	0	3	1	14
3	withhold policy	1	5	1	0	0	41	0	3	1	10.7833333333333
1	withdraw policy	0	3	0	0	1	37	0	1	1	9.9
4	withhold physician	1	5	0	0	0	68	1	2	0	17.3
2	withdraw physician	0	2	0	1	1	26	1	3	1	14.8166666666667
1	withdraw policy	0	1	0	0	1	31	1	3	1	10.8666666666667
1	withdraw policy	0	3	0	0	1	68	0	1	0	17.4833333333333
3	withhold policy	1	5	1	0	0	36	0	2	1	14.2666666666667
4	withhold physician	1	6	0	0	0	58	1	3	1	12.9333333333333
2	withdraw physician	0	5	0	1	1	47	1	2	1	10.9333333333333
1	withdraw policy	0	1	0	0	1	42	1	3	1	10.1833333333333
1	withdraw policy	1	5	0	0	1	48	1	2	1	9.86666666666667
1	withdraw policy	0	1	0	0	1	36	0	1	0	20.5
4	withhold physician	0	4	0	0	0	28	0	3	1	9.71666666666667
2	withdraw physician	0	2	0	1	1	32	0	3	1	11.3
4	withhold physician	1	5	0	0	0	26	1	3	1	10.4166666666667
2	withdraw physician	1	7	0	1	1	36	0	3	1	10.6333333333333
2	withdraw physician	0	6	0	1	1	29	0	3	1	18.35
4	withhold physician	0	4	0	0	0	38	1	3	1	8.16666666666667
1	withdraw policy	0	2	0	0	1	36	1	3	1	10.7666666666667
3	withhold policy	0	2	1	0	0	26	0	2	1	12.2666666666667
1	withdraw policy	0	1	0	0	1	35	0	3	1	11.2333333333333
4	withhold physician	0	2	0	0	0	48	1	3	1	13.7
4	withhold physician	0	2	0	0	0	49	0	3	1	11.0666666666667
4	withhold physician	0	2	0	0	0	44	0	3	1	10.4166666666667
3	withhold policy	0	3	1	0	0	46	0	1	1	10.5666666666667
4	withhold physician	0	3	0	0	0	55	0	1	0	11.45
1	withdraw policy	0	4	0	0	1	61	1	2	1	11.6833333333333
3	withhold policy	0	3	1	0	0	26	0	3	1	40.7166666666667
2	withdraw physician	1	4	0	1	1	54	0	2	0	13.9333333333333
3	withhold policy	0	3	1	0	0	62	0	1	1	13.5
1	withdraw policy	0	2	0	0	1	57	0	2	1	10.45
1	withdraw policy	0	3	0	0	1	37	1	3	1	14.15
4	withhold physician	1	5	0	0	0	54	0	3	1	11.5333333333333
4	withhold physician	0	2	0	0	0	53	0	3	0	15.9
3	withhold policy	1	5	1	0	0	53	0	3	1	10.2166666666667
2	withdraw physician	0	3	0	1	1	43	1	1	1	11.4833333333333
4	withhold physician	0	2	0	0	0	65	1	1	1	16.0166666666667
3	withhold policy	1	5	1	0	0	21	1	1	0	10.65
3	withhold policy	0	2	1	0	0	26	0	3	1	11.3833333333333
1	withdraw policy	0	2	0	0	1	58	0	1	1	12.1833333333333
4	withhold physician	0	2	0	0	0	22	0	2	1	15.1333333333333
3	withhold policy	0	2	1	0	0	30	0	1	1	16.95
1	withdraw policy	0	1	0	0	1	48	0	3	1	11.2333333333333
4	withhold physician	0	2	0	0	0	26	1	1	1	16.2666666666667
2	withdraw physician	1	4	0	1	1	69	0	2	1	12.5333333333333
4	withhold physician	0	4	0	0	0	37	0	3	0	14.6166666666667
2	withdraw physician	0	4	0	1	1	51	0	3	1	6.36666666666667
4	withhold physician	0	3	0	0	0	48	1	1	1	11.7
3	withhold policy	0	2	1	0	0	39	1	1	1	11.0833333333333
4	withhold physician	1	4	0	0	0	34	1	1	0	13.4666666666667
3	withhold policy	0	2	1	0	0	33	1	3	1	11.2
1	withdraw policy	0	3	0	0	1	72	1	1	1	13.6666666666667
4	withhold physician	1	4	0	0	0	59	1	3	1	12.0833333333333
3	withhold policy	1	5	1	0	0	35	1	3	1	13.3833333333333
3	withhold policy	1	5	1	0	0	21	0	2	1	12.1
1	withdraw policy	0	1	0	0	1	34	0	2	1	12.7
1	withdraw policy	0	3	0	0	1	39	0	2	1	14.35
2	withdraw physician	0	1	0	1	1	58	0	1	1	22.7166666666667
3	withhold policy	0	1	1	0	0	41	0	3	0	12.1
1	withdraw policy	1	5	0	0	1	60	0	2	1	12.2
1	withdraw policy	0	2	0	0	1	54	0	3	1	11.35
2	withdraw physician	1	5	0	1	1	43	1	3	1	11.5
3	withhold policy	0	3	1	0	0	46	1	3	1	15.05
2	withdraw physician	0	7	0	1	1	42	0	2	1	11.9
3	withhold policy	0	1	1	0	0	44	0	2	1	16.0666666666667
3	withhold policy	0	1	1	0	0	22	0	3	1	12.1166666666667
1	withdraw policy	0	2	0	0	1	59	1	1	1	13.9166666666667
1	withdraw policy	0	3	0	0	1	57	0	1	1	14.7333333333333
2	withdraw physician	0	1	0	1	1	81	0	1	1	16.5833333333333
1	withdraw policy	0	1	0	0	1	55	0	2	0	11.5833333333333
2	withdraw physician	0	3	0	1	1	36	1	3	0	14.2
4	withhold physician	0	2	0	0	0	51	1	2	1	14.4166666666667
3	withhold policy	0	3	1	0	0	43	1	1	1	12.4333333333333
3	withhold policy	0	3	1	0	0	32	1	3	1	15.1
3	withhold policy	0	2	1	0	0	22	0	3	1	11.95
1	withdraw policy	0	1	0	0	1	33	0	2	1	19.3666666666667
1	withdraw policy	0	2	0	0	1	28	1	2	1	13.3333333333333
3	withhold policy	0	1	1	0	0	20	0	3	1	16.8166666666667
2	withdraw physician	1	5	0	1	1	43	1	3	1	12.95
1	withdraw policy	0	3	0	0	1	32	1	3	1	12
1	withdraw policy	0	1	0	0	1	52	1	3	0	14.1833333333333
3	withhold policy	0	1	1	0	0	39	1	3	1	21.35
2	withdraw physician	0	3	0	1	1	47	0	1	1	17.3666666666667
3	withhold policy	0	3	1	0	0	23	0	3	1	13.3833333333333
2	withdraw physician	0	3	0	1	1	26	0	3	1	9.01666666666667
1	withdraw policy	1	7	0	0	1	51	0	2	1	12.35
1	withdraw policy	0	2	0	0	1	44	0	3	0	16.0666666666667
3	withhold policy	0	2	1	0	0	32	0	3	1	16.9166666666667
1	withdraw policy	0	1	0	0	1	29	1	2	1	13.1833333333333
2	withdraw physician	1	5	0	1	1	31	1	3	1	15.4666666666667
3	withhold policy	0	3	1	0	0	34	1	1	1	14.25
2	withdraw physician	0	3	0	1	1	51	0	3	0	12.8333333333333
4	withhold physician	0	1	0	0	0	26	1	2	1	14.35
1	withdraw policy	1	4	0	0	1	34	1	3	1	17.5
3	withhold policy	0	3	1	0	0	27	0	1	0	14.8166666666667
2	withdraw physician	0	6	0	1	1	46	1	3	0	7.55
4	withhold physician	1	5	0	0	0	74	0	1	1	14.6166666666667
1	withdraw policy	0	3	0	0	1	41	1	3	1	13.9333333333333
2	withdraw physician	0	3	0	1	1	27	1	3	1	13.95
4	withhold physician	1	6	0	0	0	54	0	2	1	11.7333333333333
4	withhold physician	1	7	0	0	0	42	1	1	1	14.2666666666667
3	withhold policy	1	4	1	0	0	32	1	1	1	12.0833333333333
3	withhold policy	1	4	1	0	0	43	0	2	1	13.4166666666667
3	withhold policy	1	4	1	0	0	64	0	3	1	17.75
1	withdraw policy	0	2	0	0	1	28	1	2	1	15.25
4	withhold physician	0	3	0	0	0	59	0	1	1	19.45
1	withdraw policy	0	2	0	0	1	53	1	2	1	19.2666666666667
3	withhold policy	0	3	1	0	0	58	1	2	1	15.8333333333333
3	withhold policy	0	2	1	0	0	59	0	2	1	18.6
2	withdraw physician	0	3	0	1	1	65	1	3	1	12.5166666666667
2	withdraw physician	1	5	0	1	1	54	1	3	1	13.2
2	withdraw physician	1	5	0	1	1	64	1	3	1	14.6833333333333
3	withhold policy	0	6	1	0	0	41	0	3	1	12.7833333333333
3	withhold policy	0	3	1	0	0	65	0	3	1	14.5
1	withdraw policy	0	3	0	0	1	53	0	1	1	19.3833333333333
3	withhold policy	0	3	1	0	0	51	0	1	1	13.4
4	withhold physician	0	6	0	0	0	52	0	3	1	14.95
4	withhold physician	0	4	0	0	0	30	0	3	0	14.5333333333333
3	withhold policy	0	1	1	0	0	41	0	3	1	19.1666666666667
4	withhold physician	1	4	0	0	0	55	0	2	1	14.95
3	withhold policy	0	2	1	0	0	56	0	3	1	13.0166666666667
1	withdraw policy	0	3	0	0	1	46	1	2	1	13.05
2	withdraw physician	0	2	0	1	1	31	0	3	1	25.4166666666667
4	withhold physician	0	1	0	0	0	32	1	2	1	13.45
1	withdraw policy	0	4	0	0	1	41	1	3	1	19.8
1	withdraw policy	0	3	0	0	1	81	1	2	1	14.7833333333333
1	withdraw policy	0	1	0	0	1	24	0	3	1	13.5
4	withhold physician	1	7	0	0	0	38	1	3	1	21.7833333333333
2	withdraw physician	0	5	0	1	1	63	0	3	0	17.75
4	withhold physician	1	3	0	0	0	21	0	3	1	21.2333333333333
3	withhold policy	0	3	1	0	0	37	1	3	1	13.6
1	withdraw policy	0	3	0	0	1	57	0	1	1	14.1
1	withdraw policy	0	6	0	0	1	22	1	3	1	15.8666666666667
3	withhold policy	1	5	1	0	0	19	1	1	1	15.7166666666667
2	withdraw physician	0	1	0	1	1	68	1	1	1	13.8833333333333
2	withdraw physician	0	2	0	1	1	39	0	3	1	17.7666666666667
2	withdraw physician	0	2	0	1	1	43	0	3	1	11.7333333333333
4	withhold physician	1	5	0	0	0	19	1	1	1	13.9
3	withhold policy	0	1	1	0	0	51	0	1	1	16.5
2	withdraw physician	0	2	0	1	1	40	1	3	1	18.8833333333333
1	withdraw policy	0	3	0	0	1	23	0	3	1	8.85
4	withhold physician	0	5	0	0	0	69	1	3	1	17.4333333333333
3	withhold policy	0	2	1	0	0	41	1	3	1	22.5833333333333
4	withhold physician	0	5	0	0	0	48	0	3	1	13.6666666666667
4	withhold physician	0	3	0	0	0	42	1	1	1	17.5333333333333
3	withhold policy	0	4	1	0	0	44	0	1	1	29.3833333333333
4	withhold physician	0	3	0	0	0	61	0	1	1	13.3
1	withdraw policy	1	5	0	0	1	61	1	1	1	14
3	withhold policy	0	3	1	0	0	29	0	3	1	20.75
3	withhold policy	0	3	1	0	0	58	1	3	1	16.4166666666667
3	withhold policy	0	4	1	0	0	47	1	3	1	8.71666666666667
4	withhold physician	1	5	0	0	0	55	0	2	1	16.5333333333333
2	withdraw physician	0	5	0	1	1	30	1	3	1	19.25
3	withhold policy	0	3	1	0	0	59	0	3	1	15.6833333333333
4	withhold physician	0	3	0	0	0	25	0	3	0	14.95
3	withhold policy	0	1	1	0	0	45	1	1	1	22
4	withhold physician	1	5	0	0	0	20	0	1	1	18.4833333333333
2	withdraw physician	0	3	0	1	1	28	0	3	0	12.7333333333333
1	withdraw policy	0	4	0	0	1	50	0	3	1	21.8166666666667
2	withdraw physician	0	2	0	1	1	23	0	3	1	17.2666666666667
3	withhold policy	0	6	1	0	0	54	0	3	1	17
1	withdraw policy	1	5	0	0	1	30	1	3	1	15.7
2	withdraw physician	0	3	0	1	1	61	0	3	1	10.2833333333333
3	withhold policy	0	1	1	0	0	35	0	3	1	15.1833333333333
3	withhold policy	0	3	1	0	0	33	1	3	0	15.7
3	withhold policy	0	7	1	0	0	38	1	3	1	18.1
3	withhold policy	0	3	1	0	0	57	0	1	1	15.6166666666667
1	withdraw policy	1	6	0	0	1	40	1	3	1	19.75
4	withhold physician	0	3	0	0	0	49	0	3	1	21.4333333333333
3	withhold policy	0	1	1	0	0	52	0	2	0	26.4666666666667
1	withdraw policy	0	4	0	0	1	38	1	2	1	21.2
1	withdraw policy	0	5	0	0	1	51	0	2	1	18.2
2	withdraw physician	0	5	0	1	1	25	1	3	1	16.65
3	withhold policy	1	5	1	0	0	47	1	3	1	17.8833333333333
2	withdraw physician	0	1	0	1	1	30	0	3	1	26.8666666666667
2	withdraw physician	0	2	0	1	1	64	1	1	1	17.7833333333333
2	withdraw physician	0	3	0	1	1	25	0	3	1	23.5666666666667
2	withdraw physician	0	1	0	1	1	34	0	1	1	21.65
3	withhold policy	1	4	1	0	0	31	1	1	1	19.4666666666667
3	withhold policy	0	4	1	0	0	51	0	2	1	14.2333333333333
1	withdraw policy	0	3	0	0	1	44	1	2	1	18.9
2	withdraw physician	0	3	0	1	1	33	1	3	1	16.8666666666667
4	withhold physician	0	2	0	0	0	67	0	3	1	16.9166666666667
1	withdraw policy	0	1	0	0	1	37	0	2	1	24.05
3	withhold policy	0	2	1	0	0	29	1	2	1	22.8666666666667
1	withdraw policy	1	4	0	0	1	30	1	1	1	14.4833333333333
1	withdraw policy	0	3	0	0	1	20	1	2	1	31.7
2	withdraw physician	0	3	0	1	1	43	0	2	1	25.0833333333333
1	withdraw policy	0	3	0	0	1	42	1	2	1	15.75
3	withhold policy	0	1	1	0	0	34	1	2	1	28.2833333333333
4	withhold physician	0	1	0	0	0	31	1	3	1	9.18333333333333
3	withhold policy	0	3	1	0	0	24	0	3	1	22.9
4	withhold physician	0	3	0	0	0	25	1	3	1	25.5833333333333
2	withdraw physician	0	3	0	1	1	27	0	2	1	19.7666666666667
3	withhold policy	0	2	1	0	0	33	0	2	0	20.95
2	withdraw physician	0	3	0	1	1	46	0	3	1	16.8833333333333
4	withhold physician	0	4	0	0	0	21	1	2	0	18.5833333333333
1	withdraw policy	0	5	0	0	1	32	1	3	1	22.3
1	withdraw policy	1	6	0	0	1	35	0	3	1	21.3666666666667
4	withhold physician	0	2	0	0	0	68	1	2	1	19.35
3	withhold policy	0	3	1	0	0	43	0	3	1	19.2
1	withdraw policy	0	5	0	0	1	30	0	3	1	19
4	withhold physician	1	4	0	0	0	36	1	2	1	19.4833333333333
2	withdraw physician	0	3	0	1	1	62	1	3	1	11.2333333333333
4	withhold physician	0	3	0	0	0	42	0	3	1	24.75
4	withhold physician	0	3	0	0	0	39	0	3	1	13.95
4	withhold physician	0	1	0	0	0	38	1	3	1	18.5166666666667
2	withdraw physician	0	4	0	1	1	39	0	3	0	19.4833333333333
2	withdraw physician	0	1	0	1	1	28	1	3	1	18.6166666666667
1	withdraw policy	0	3	0	0	1	30	0	3	1	25.45
3	withhold policy	0	3	1	0	0	28	1	2	1	20.75
2	withdraw physician	0	2	0	1	1	57	1	3	1	20.9
3	withhold policy	0	3	1	0	0	61	0	3	1	20.35
2	withdraw physician	1	5	0	1	1	53	0	3	0	31.6833333333333
4	withhold physician	0	1	0	0	0	40	1	3	1	21.05
4	withhold physician	0	3	0	0	0	36	0	1	1	9.6
4	withhold physician	0	3	0	0	0	47	0	2	1	12.9166666666667
4	withhold physician	1	4	0	0	0	68	0	2	1	18.3833333333333
1	withdraw policy	0	3	0	0	1	46	1	3	0	21.7833333333333
2	withdraw physician	0	4	0	1	1	50	0	1	1	21.6
2	withdraw physician	0	3	0	1	1	39	1	2	1	19.5666666666667
1	withdraw policy	0	3	0	0	1	24	0	2	1	21.5
1	withdraw policy	0	2	0	0	1	52	1	3	1	31.3666666666667
2	withdraw physician	0	1	0	1	1	47	0	1	0	20.4833333333333
3	withhold policy	0	1	1	0	0	38	1	3	1	7.15
3	withhold policy	1	5	1	0	0	31	1	3	1	28.75
2	withdraw physician	0	3	0	1	1	33	1	3	1	22.8166666666667
1	withdraw policy	0	1	0	0	1	23	0	2	0	24.3166666666667
3	withhold policy	0	2	1	0	0	33	0	3	1	23.85
2	withdraw physician	0	7	0	1	1	55	0	3	1	28.5833333333333
1	withdraw policy	0	1	0	0	1	31	0	3	1	25.4
2	withdraw physician	0	2	0	1	1	50	0	1	1	27.1833333333333
3	withhold policy	0	2	1	0	0	42	1	2	1	14.1666666666667
2	withdraw physician	0	1	0	1	1	61	0	1	1	24.2666666666667
1	withdraw policy	0	2	0	0	1	25	0	3	1	23.75
3	withhold policy	1	5	1	0	0	31	0	3	1	8.58333333333333
4	withhold physician	1	4	0	0	0	58	1	1	0	21.75
4	withhold physician	0	3	0	0	0	26	0	3	1	41.5666666666667
2	withdraw physician	0	2	0	1	1	25	1	3	1	25.9666666666667
4	withhold physician	0	3	0	0	0	55	0	3	1	27.2333333333333
4	withhold physician	1	5	0	0	0	28	1	3	1	31.35
1	withdraw policy	0	1	0	0	1	34	0	3	1	31.0833333333333
3	withhold policy	1	5	1	0	0	35	1	1	1	26.5333333333333
4	withhold physician	1	6	0	0	0	54	1	3	1	26.85
3	withhold policy	1	4	1	0	0	35	0	3	1	29.3
3	withhold policy	0	2	1	0	0	27	0	1	1	11.1666666666667
3	withhold policy	0	1	1	0	0	58	0	2	1	31.1
4	withhold physician	0	2	0	0	0	39	0	3	0	27.6833333333333
4	withhold physician	0	1	0	0	0	44	0	3	1	33.5333333333333
1	withdraw policy	0	4	0	0	1	72	0	3	1	27.4
1	withdraw policy	0	3	0	0	1	43	0	3	0	28.4
1	withdraw policy	0	2	0	0	1	40	1	1	1	12.6333333333333
3	withhold policy	0	2	1	0	0	39	0	3	1	18.4166666666667
4	withhold physician	1	5	0	0	0	29	1	2	0	32.8833333333333
3	withhold policy	0	2	1	0	0	43	1	2	1	42.05
1	withdraw policy	0	3	0	0	1	23	0	3	1	33.0166666666667
2	withdraw physician	1	5	0	1	1	55	1	3	1	26.05
2	withdraw physician	0	2	0	1	1	31	1	3	1	41.7833333333333
2	withdraw physician	1	5	0	1	1	27	1	3	1	7.13333333333333
4	withhold physician	0	3	0	0	0	24	1	3	1	36.2166666666667
3	withhold policy	0	3	1	0	0	38	1	3	1	6.55
3	withhold policy	0	3	1	0	0	43	0	1	1	43.1166666666667
2	withdraw physician	0	3	0	1	1	30	0	3	1	39.2833333333333
3	withhold policy	0	1	1	0	0	32	1	3	1	37.1666666666667
3	withhold policy	1	5	1	0	0	25	1	3	1	34.6833333333333
3	withhold policy	0	2	1	0	0	45	1	1	1	35.1
3	withhold policy	0	3	1	0	0	30	1	3	1	42.4666666666667
1	withdraw policy	0	3	0	0	1	41	0	3	0	41.5166666666667
4	withhold physician	0	1	0	0	0	55	0	1	1	22.1
3	withhold policy	0	1	1	0	0	33	0	2	1	38.95
1	withdraw policy	0	2	0	0	1	68	0	1	1	44.1833333333333
2	withdraw physician	1	4	0	1	1	30	0	3	1	57.9666666666667
1	withdraw policy	0	4	0	0	1	48	1	2	1	15.3
1	withdraw policy	0	1	0	0	1	34	0	1	1	5.8
2	withdraw physician	0	3	0	1	1	32	0	3	1	7.48333333333333
2	withdraw physician	0	3	0	1	1	32	0	3	1	7.63333333333333
1	withdraw policy	0	3	0	0	1	58	0	3	1	8
1	withdraw policy	0	2	0	0	1	53	0	1	1	49.5166666666667
1	withdraw policy	0	4	0	0	1	21	1	3	1	9.11666666666667
2	withdraw physician	0	3	0	1	1	25	1	3	1	10.2166666666667
3	withhold policy	0	1	1	0	0	38	0	3	1	76.1333333333333
2	withdraw physician	0	2	0	1	1	54	0	2	1	10.8666666666667
1	withdraw policy	0	3	0	0	1	19	0	1	0	58.4333333333333
1	withdraw policy	0	2	0	0	1	27	0	2	1	59.3166666666667
2	withdraw physician	1	5	0	1	1	53	0	2	1	18.1166666666667
3	withhold policy	0	3	1	0	0	26	1	3	1	9.78333333333333
2	withdraw physician	0	2	0	1	1	43	1	3	1	76.3333333333333
2	withdraw physician	0	3	0	1	1	57	1	3	1	18.15
