# Supplementary material for: Withdrawing versus Withholding Treatments in Medical Reimbursement Decisions: A Study on Public Attitudes
Source: Med Decis Making. 2024 Jun 24;44(6):641–8. doi: 10.1177/0272989X241258195 (PMC11346081; doi:10.1177/0272989X241258195)
Supplement: sj-rmd-1-mdm-10.1177_0272989X241258195 – Supplemental material for Withdrawing versus Withholding Treatments in Medical Reimbursement Decisions: A Study on Public Attitudes [file sj-rmd-1-mdm-10.1177_0272989X241258195.rmd]

---
title: "R Notebook"
output: html_notebook
editor_options: 
  chunk_output_type: inline
---

```{r}
#install libraries
library(dplyr)
library(jtools)
library(lmtest) 
library(car)
library(Superpower)
```


```{r}
#a full dataset including the failed dataset
dataset_full <- read.csv("C:\\Users\\liast03\\Documents\\R\\delstudie_2\\dataset_full.csv", sep=",")

#then we need to format the data correctly
dataset_full$vigcategor_f <- as.factor(dataset_full$vigcategor_f)
dataset_full$wd_f <- as.factor(dataset_full$wd_f)
dataset_full$educ <- as.factor(dataset_full$educ)
dataset_full$educ <- relevel(dataset_full$educ, ref="3") #reference level is higher education (3)

#create a subset with those who failed the attention check in the full experiment
dataset_full_att <- subset(dataset_full, attention==1) 

#create the subset which is used for all main analysis   
dataset <- subset(dataset_full, vigcategor != 4)

#create a subset with those failed the attention check in main analysis
dataset_att <-subset(dataset_full_att, vigcategor !=4)
```

# Variable list

these are all variables used in the analysis

vigcategor = categorisation of which treatment condition the the participant was in 
1= "control" withdraw policy level, 2= "bedside" withdraw bedside level, 3= "withhold" withhold policy level, 4 = "failed" withhold bedside level

main outcome variables:
limitdummy =1 acceptable, =0 unacceptable
limitlikert, 7-point likert scale ranging from 1 completetly unacceptable to 7 completely acceptable

focus variables:
withhold =1 withhold condition, =0 withdraw condition
bedside =1 bedside condition, =0 policy level

controls:
age 
educ 1=at most secondary, 2=further education, 3=higher education* reference level
male 1=male, 0=female

addition variables
vigcategor_f factor variable of condition.
wd_f, factor variable is participant was in control or bedside condition.
minutes, how many minutes it took to complete the study.
attention, =1 if they completed the study, =0 otherwise.


```{r}
#main analysis

#we begin by listing the mean acceptance for our conditions
dataset %>%
  group_by(vigcategor) %>%
  summarise_at(vars(limitdummy), list(acceptance=mean))

#then, we conduct our first linear regression, with only withhold and bedside as independent variables

#linear regression
ols1 <- lm(limitdummy ~ withhold + bedside , data=dataset)
summ(ols1, digits=4, robust="HC3")


#then we control for age, male and education
ols2 <- lm(limitdummy ~ withhold + bedside  + age + male + educ , data=dataset)
summ(ols2, digits=4, robust="HC3")


#lastly, we exclude participants who failed the attention check
ols3 <- lm(limitdummy ~ withhold + bedside  + age + male + educ , data=dataset_att)
summ(ols3, digits=4, robust="HC3")

#the block of code corresponds to the main analysis conducted in the article

```


```{r}
#secondary analysis
#we conduct the same analysis as before but change the dependent variable from binary to 7-point likert scale

#listing the three means
dataset %>%
  group_by(vigcategor) %>%
  summarise_at(vars(limitlikert), list(acceptance=mean, divi =sd))


#first regression with only withhold and bedside as independent variables

olss1 <- lm(limitlikert ~ withhold + bedside , data=dataset)
summ(olss1, digits=4, robust="HC3")

#then we add control variables

olss2 <- lm(limitlikert ~ withhold + bedside  + age + male + educ , data=dataset)
summ(olss2, digits=4, robust="HC3")


#then we remove failed attention check

olss3 <- lm(limitlikert ~ withhold + bedside  + age + male + educ , data=dataset_att)
summ(olss3, digits=4, robust="HC3")

#this was all the analysis made to test our hypothesis and robustness of the results.

```

```{r}
#this is the code used to derive all our descriptive statistics

#how many participants there were in each condition
#1=control, 2=bedside, 3=withhold, 4=failed
table(dataset_full$vigcategor)


#acceptance to limit patients access to treatment 
#mean and standard deviation
#1=control, 2=bedside, 3=withhold, 4=failed

dataset_full%>% #full dataset
  group_by(vigcategor) %>%
  summarise_at(vars(limitdummy), list(acceptance=mean, divi=sd))
 
dataset %>% #the dataset used in the article
  group_by(vigcategor) %>%
  summarise_at(vars(limitdummy), list(acceptance=mean, divi=sd))

#mean acceptance across conditions
mean(dataset_full$limitdummy, na.rm=TRUE) #full dataset
mean(dataset$limitdummy, na.rm=TRUE) #dataset used in the article

#mean age and standard deviation for all conditions
dataset_full %>%
  group_by(vigcategor) %>%
  summarise_at(vars(age), list(age=mean, divi =sd))

mean(dataset$age, na.rm=TRUE) #the mean age for the three conditions in article
sd(dataset$age, na.rm=TRUE) #and their standard deviation

#descriptive statistics for gender, 0=female, 1=male  
table(dataset_full$male[dataset_full$vigcategor == "1"]) #control
table(dataset_full$male[dataset_full$vigcategor == "2"]) #bedside
table(dataset_full$male[dataset_full$vigcategor == "3"]) #withhold
table(dataset_full$male[dataset_full$vigcategor == "4"]) #failed
table(dataset$male) #full dataset
#thereafter, we manually calculated the percentages


#descrptive statistics, education, 1=at most secondary, 2=further, 3=higher
table(dataset$educ[dataset$vigcategor == "1"]) #control
table(dataset$educ[dataset$vigcategor == "2"]) #bedside
table(dataset$educ[dataset$vigcategor == "3"]) #withhold
table(dataset_full$educ[dataset_full$vigcategor == "4"]) #failed
table(dataset$educ) #full dataset
#thereafter, we manually calculated the percentages

#descriptive statistics, completed attention check

table(dataset_full$attention[dataset_full$vigcategor == "1"]) #control
table(dataset_full$attention[dataset_full$vigcategor == "2"]) #bedside
table(dataset_full$attention[dataset_full$vigcategor == "3"]) #withhold
table(dataset_full$attention[dataset_full$vigcategor == "4"]) #failed
table(dataset$attention) #thereafter, we manually calculated the percentages


#the average response time in minutes and standard deviation
dataset %>%
  group_by(vigcategor) %>%
  summarise_at(vars(minutes), list(mean=mean, sd=sd))

mean(dataset$minutes, na.rm=TRUE) #for conditions in article
sd(dataset$minutes, na.rm=TRUE) #for conditions in article
```


```{r}
#we also test for balance of covariates

#is there any difference in age in the full dataset
ageanova <- aov(age ~ vigcategor_f, data = dataset_full)
summary(ageanova)

#is there any difference in gender
chisq.test(dataset_full$male, dataset_full$vigcategor_f)

#is there any difference in education level
chisq.test(dataset_full$educ, dataset_full$vigcategor_f)


#is there any difference in completion attention check

#with all 4 conditions
chisq.test(dataset_full$attention, dataset_full$vigcategor_f) #yes, there was a difference.
chisq.test(subset(dataset_full, vigcategor_f!="withhold policy")$attention,
           subset(dataset_full, vigcategor_f!="withhold policy")$vigcategor_f) # There is no difference after we remove the failed condition.

#therefore, run the chiq.test with the three conditions used in the article 
chisq.test(dataset$attention, dataset$vigcategor_f)

#response time
minutesanova <- aov(minutes ~ vigcategor_f, data = dataset_full)
summary(minutesanova)
```


```{r}
#power calculations

#note 1: we configured the means so the interaction effect is ordinal as 1) this is what we expect in the study, and 2) ordinal shape has the greatest effect on power for interaction effect, as per Larkins' blog post - ordinal effects require larger samples. 

#note 2: wilkinson and savulescu (2014) show that 83% of physicians  accept withhold (a1b2) due to resource allocation while of the same physicians, only 9% accept withdraw (a2b2). Hence, it is reasonable to assume a large effect for withdrawing/withholding. 

#note 3: Given the large effect size of withdrawing, it is reasonable to expect a smaller effect size of abstractness (policy/physician level) and as per #note2, a small ordinal interaction effect.


design <- ANOVA_design(
  design = "2b*2b",
  n = 292,
  mu = c(0.90, 0.70, 0.10, 0.09),
  sd = 0.5
)

ANOVA_exact(design, alpha_level = 0.05)

# (>0.02 small effect) (>0.15 medium effect) (>0.35 large effect)

#withdraw withhold large effect size = 0.71
#policy physician small effect size = 0.11
#interaction small effect size = 0.10

#a sample size of 1168 is needed

plot_power(design, 
           min_n = 270, 
           max_n = 300,
           desired_power = 90,
           plot = TRUE)


```
